# Supplementary material for: Dissecting the genetic and phenotypic basis of salinity tolerance in mungbean: insights from multi-stage phenotyping, GWAS and genomic prediction
Source: Theor Appl Genet. 2025 Aug 9;138(9):207. doi: 10.1007/s00122-025-04983-z (PMC12335406; doi:10.1007/s00122-025-04983-z)
Supplement: Supplementary file 2 — Supplementary file2 (XLSX 356 KB) [file 122_2025_4983_MOESM2_ESM.xlsx]

## Sheet: Supplementary Tables List
Dissecting the Genetic and Phenotypic Basis of Salinity Tolerance in Mungbean: Insights from Multi-Stage Phenotyping, GWAS and Genomic Prediction
Md Shahin Iqbal 1,2,3*, Candy M Taylor 4, Lukasz Kotula 2, Al Imran Malik 1,2,5 and William Erskine 1,2
	1 Centre for Plant Genetics and Breeding, The UWA School of Agriculture and Environment, The University of Western Australia, Perth, WA 6009, Australia
	2 The UWA Institute of Agriculture, The University of Western Australia, Perth, WA 6009, Australia
	3 Pulses Research Center, Bangladesh Agricultural Research Institute, Ishurdi, Bangladesh
	4 The Commonwealth Scientific and Industrial Research Organisation (CSIRO), Agriculture and Food, Floreat, WA 6010, Australia
	5 International Center for Tropical Agriculture (CIAT-Asia), Lao People’s Democratic Republic Office, Vientiane, Laos
	*Corresponding author: Md Shahin Iqbal; E-mail address: mdshahin.iqbal@research.uwa.edu.au; shahinsarvi@gmail.com
	List of supplementary tables
	Table S1 Geographical distribution of mini-core genotypes
	Table S2 List of 292 mini core genotypes with country and geographical region of origin, phenotypic data for control (C ), Salinity (S) and relative value (% of control, Re) at late vegetative stage
	Table S3 List of 124 mini core genotypes with country and geographical region of origin, phenotypic data for control (C ), Salinity (S) and relative value (% of control, Re) at early vegetative stage
	Table S4 List of 124 mini core genotypes with country and geographical region of origin, phenotypic data for control (C ), Salinity (S) and relative value (% of control, Re) at reproductive stage
	Table S5 REML analysis for various agronomic traits at the early vegetative stage (30 DAS), late vegetative stage (45 DAS) and reproductive stage.
	Table S6 Minimum, maximum, mean, standard deviation (SD) and broad-sense heritability for all traits at the early vegetative stage (30 DAS), late vegetative stage (45 DAS) and reproductive stage under control and salinity treatments.
	Table S7 Analysis of variance (ANOVA) of salinity tolerance index for various traits at the early vegetative stage (30 DAS), late vegetative stage (45 DAS) and reproductive stage based on the geographical origin of the mungbean mini-core genotypes
	Table S8 Repeated measures ANOVA of salinity tolerance index of plant height and shoot dry weight at the early vegetative stage (30 DAS) and reproductive stage
	Table S9 List of top 30 tolerant genotypes based on reduction of shoot dry weight at early vegetative and late vegetative stage, and seed yield reduction at reproductive stage
	Table S10 Coverage of SNPs per individual mungbean chromosome after filtering
	Table S11 Significant DArTseq and WGRS SNP markers, P-value, minor allele frequency (MAF), phenotypic variance explained (PVE), allele and SNP annotation.
	Table S12 List of significant SNPs and candidate genes using DArTseq SNPs for salinity tolerance index of various traits at early vegetative stage (V30), late vegetative stage (V45) and reproductive stages
	Table S13 List of significant SNPs and candidate genes using WGRS SNPs for salinity tolerance index of various traits at early vegetative stage (V30), late vegetative stage (V45) and reproductive stages
	Table S14 Curated list of candidate genes associated with ion channels and transporters involved in plant salinity tolerance

## Sheet: Table S1 
Table S1 Geographical distribution of mini-core genotypes
	Geographical origin	Late vegetative stage		Early vegetative and reproductive stage
		No. genotypes	Percentage	No. genotypes	Percentage
	Africa (AFR)	2	0.7	1	0.8
	East Asia (EA)	5	1.7	4	3.2
	Europe (EUR)	2	0.7	1	0.8
	Central America (MA)	1	0.3	-	-
	North America (NAM)	5	1.7	2	1.6
	Oceania and the Pacific (OP)	7	2.4	1	0.8
	South Asia (SA)	209	71.6	89	71.8
	South America (SAM)	1	0.3	-	-
	South East Asia (SEA)	20	6.8	9	7.3
	South West Asia (SWA)	34	11.6	15	12.1
	Unknown (UK)	6	2.1	2	1.6
	Total	292	-	124	-

## Sheet: Table S2
Table S2 List of 292 mini core genotypes with country and geographical region of origin, phenotypic data for control (C ), Salinity (S) and relative value (% of control, Re) at late vegetative stage
AFR: Africa; EA: East Asia; EUR: Europe; MA: Central America; NAM: North America; OP: Oceania and the Pacific; SA: South Asia; SAM: South America; SEA: South East Asia; SWA: South West Asia; UK: unknown.
Entry_number	Entry_name	Country	Geographical_region	C_Leaf_Injury	C_Leaf_water_content	C_Plant height	C_Shoot_fresh_wt	C_SPAD	C_Shoot_dry_wt	S_Leaf_Injury	S_Leaf_water_content	S_Plant height	S_Shoot_fresh_wt	S_SPAD	S_Shoot_dry_wt	Re_Leaf_Injury	Re_Leaf_water_content	Re_Plant_height	Re_Shoot_fresh_wt	Re_SPAD	Re_Shoot_dry_wt
1	VI000020AY	Thailand	SEA	1.03539	1.19385	18.7078	1.91816	44.9469	0.453704	2.58395	1.38477	15.5281	1.43149	40.3578	0.303487	249.562	115.992	83.0033	74.6281	89.79	66.8908
2	VI000099AG	India	SA	1.01251	1.13966	16.1067	1.99654	43.865	0.375636	2.4287	1.35377	12.2984	1.32645	41.9952	0.226372	239.868	118.788	76.3558	66.4374	95.7374	60.2636
3	VI000105BG	India	SA	0.9624	0.974012	16.5183	1.72752	42.0504	0.313826	2.51198	1.05966	13.2417	1.17843	37.0309	0.179893	261.012	108.793	80.1638	68.2154	88.0631	57.3224
4	VI000164BG	Afghanistan	SWA	1.04674	1.03573	14.107	1.62722	45.8004	0.288867	2.63727	1.28504	12.1544	1.46303	40.5282	0.222395	251.95	124.071	86.1587	89.9096	88.4889	76.9888
5	VI000170B-BR	Afghanistan	SWA	1.0053	0.8973	13.7421	1.76107	47.587	0.323022	2.40741	1.0376	12.5565	1.45921	42.7754	0.242515	239.471	115.635	91.3726	82.8593	89.8889	75.0769
6	VI000175BY	India	SA	1.01618	1.18751	13.4456	1.53022	43.6757	0.277322	2.33591	1.56982	11.7297	1.35507	38.2678	0.216321	229.871	132.194	87.2381	88.5544	87.6181	78.0036
7	VI000188A-BLM	Pakistan	SA	0.964954	1.04682	18.3033	1.92066	45.6266	0.357367	2.75296	1.31492	16.812	1.59494	40.154	0.277198	285.295	125.611	91.8521	83.0415	88.0057	77.5668
8	VI000203B-BR	Afghanistan	SWA	1.00028	0.953695	13.8515	1.57654	46.2444	0.290737	2.63871	1.18749	11.6054	1.28113	41.9761	0.188091	263.798	124.515	83.784	81.2618	90.7702	64.6946
9	VI000212A-BLM	United States of America	NAM	1.10827	0.911747	12.3951	1.87941	41.8659	0.313417	2.93246	1.14155	9.09329	1.21782	37.8063	0.186445	264.597	125.205	73.3619	64.7978	90.3032	59.4879
10	VI000232AG	Iran	SWA	1.02661	1.05635	19.1546	1.64139	42.6527	0.313451	2.49998	1.28898	16.8282	1.28412	38.4476	0.202208	243.517	122.022	87.8548	78.2333	90.141	64.5104
12	VI000253AG	India	SA	1.04828	1.29122	15.752	1.67926	47.0552	0.297475	2.82168	1.42404	12.9346	1.15111	40.484	0.158292	269.172	110.286	82.1143	68.5487	86.0351	53.2119
13	VI000316AG	Pakistan	SA	1.00067	1.01363	15.2703	1.71406	42.6622	0.314589	2.49759	1.16632	12.5246	1.19708	37.2919	0.192849	249.593	115.064	82.0195	69.8389	87.4121	61.3018
14	VI000317BG	Pakistan	SA	1.08421	1.39058	22.2906	2.34964	41.9139	0.499213	3.00926	1.40892	19.4208	1.78111	34.6852	0.383785	277.553	101.319	87.1252	75.8036	82.7534	76.878
15	VI000319AG	Pakistan	SA	0.937741	0.859919	15.8718	1.6708	44.3386	0.312999	2.52701	0.920407	12.5926	1.10789	39.3801	0.191241	269.478	107.034	79.3391	66.3088	88.8168	61.0994
16	VI000380AG	Philippines	SEA	1.00628	1.5367	18.1214	2.305	45.2076	0.473477	2.44665	1.72482	16.4728	1.82115	39.8194	0.334664	243.139	112.242	90.9025	79.0086	88.0813	70.6822
17	VI000461BG	Thailand	SEA	1.00383	1.14924	23.1212	2.19743	44.41	0.434252	2.53072	1.42776	20.4109	1.83568	38.2392	0.308218	252.107	124.235	88.2777	83.5374	86.1049	70.9766
18	VI000470AG	Pakistan	SA	1.00986	1.27651	19.9604	2.46291	46.3386	0.562395	2.62528	1.45045	17.9937	1.758	41.0582	0.385761	259.965	113.626	90.1473	71.3787	88.6047	68.5925
19	VI000532BG	India	SA	1.06206	1.25059	16.9221	2.36375	45.3605	0.422312	2.99907	1.29825	13.5981	1.53199	41.9566	0.25028	282.381	103.811	80.3569	64.8117	92.4961	59.2644
20	VI000537BG	India	SA	0.944883	1.1453	15.5135	1.64304	47.8607	0.298221	2.44398	1.2955	13.4352	1.11882	42.2612	0.19755	258.654	113.114	86.6035	68.0942	88.3005	66.2427
21	VI000542BY	India	SA	1.02884	1.05343	14.5043	1.82487	46.5359	0.348729	2.36066	1.09954	11.5271	1.35037	42.4967	0.229363	229.449	104.377	79.4734	73.9986	91.3201	65.771
22	VI000551AG	India	SA	0.972605	1.15494	16.1803	1.80338	43.971	0.323755	2.69283	1.32453	13.6532	1.37793	39.3483	0.217464	276.868	114.684	84.3814	76.4084	89.4871	67.1692
23	VI000554AG	India	SA	0.982918	1.0175	13.0479	1.5823	45.2504	0.271047	2.59574	1.26867	10.0752	1.2085	41.2459	0.177417	264.085	124.685	77.2169	76.3764	91.1503	65.4562
24	VI000559AG	India	SA	1.00003	1.13567	14.6667	1.87659	45.6971	0.34742	2.73384	1.17219	12.3584	1.34339	40.0318	0.231078	273.375	103.216	84.2619	71.5865	87.6024	66.5124
25	VI000578AG	India	SA	0.994338	1.08286	15.1032	1.85386	44.6916	0.34481	2.74415	1.29442	12.0778	1.25936	40.7224	0.203182	275.977	119.536	79.9684	67.9314	91.1188	58.9257
26	VI000589B-BR	India	SA	1.01821	1.0456	16.965	1.80879	45.8034	0.353412	2.45315	1.19143	14.7872	1.30988	41.5089	0.224338	240.928	113.947	87.1631	72.4172	90.6241	63.4779
27	VI000616BG	Brazil	SAM	1.04166	1.28311	18.574	2.28709	44.2323	0.392489	2.54333	1.46786	14.557	1.67675	39.2788	0.257003	244.161	114.399	78.3731	73.3136	88.8013	65.4804
28	VI000618AG	India	SA	1.04509	0.845936	14.721	1.73587	42.7169	0.312227	2.90891	0.941894	12.4076	1.2936	37.4363	0.20403	278.34	111.343	84.2853	74.5216	87.6382	65.3467
29	VI000625B-BR	India	SA	1.01792	1.04276	15.8132	1.84274	46.7737	0.310891	2.43179	1.26513	13.0468	1.43064	41.9972	0.20398	238.897	121.325	82.5057	77.6364	89.7879	65.6112
30	VI000680AG	United States of America	NAM	1.01499	1.15663	15.9776	2.18738	42.4033	0.385416	2.63133	1.32694	14.6379	1.82946	37.0667	0.285631	259.247	114.725	91.615	83.6372	87.4146	74.1099
31	VI000723AG	Iran	SWA	0.957455	1.07089	14.1893	1.98531	42.2987	0.353342	2.35567	1.23372	11.4422	1.27939	37.3549	0.193927	246.035	115.205	80.64	64.4426	88.3122	54.8838
32	VI000732AG	India	SA	1.05631	1.2778	19.0575	1.65834	43.8982	0.39682	2.96757	1.3921	15.9208	1.32397	39.8919	0.247891	280.938	108.945	83.5405	79.8369	90.8736	62.4694
33	VI000735BG	India	SA	1.00574	1.15246	22.5961	2.33117	42.3268	0.489785	2.57804	1.32689	19.9771	1.92828	37.3199	0.366685	256.334	115.135	88.4096	82.7173	88.1708	74.8665
34	VI000736AG	India	SA	1.03608	1.17118	19.9396	1.96675	47.1172	0.405136	2.59569	1.27191	16.6988	1.45751	41.1067	0.278521	250.529	108.601	83.7472	74.1074	87.2435	68.7477
35	VI000749AG	India	SA	0.963409	0.992874	15.5799	1.5408	46.3957	0.296382	2.34804	1.15822	12.5474	1.21672	42.7531	0.205106	243.722	116.653	80.536	78.9665	92.1488	69.2034
36	VI000764AG	India	SA	1.04661	1.0477	15.2707	1.85593	43.3658	0.352272	3.0334	1.21034	11.7286	1.19442	39.6483	0.210612	289.83	115.523	76.8043	64.3571	91.4275	59.7866
37	VI000766BG	India	SA	1.0595	0.842266	13.6511	1.55085	43.1485	0.285214	2.67641	1.07594	11.4519	1.09806	39.0554	0.164835	252.609	127.744	83.8902	70.8041	90.5139	57.7935
38	VI000805BG	India	SA	0.957513	1.15554	16.5597	1.88008	45.1165	0.401675	2.33175	1.46714	14.0515	1.51618	40.3302	0.289977	243.521	126.966	84.8537	80.6445	89.3912	72.1919
39	VI000815BG	India	SA	1.03468	1.15495	14.4305	1.95054	46.2858	0.406251	2.31036	1.26894	11.4647	1.4278	42.1982	0.258571	223.291	109.87	79.4478	73.2003	91.1687	63.6481
40	VI000818BG	India	SA	1.06588	1.03577	14.0846	1.73927	44.5104	0.334505	3.15965	1.05282	11.6401	1.11393	37.577	0.195434	296.437	101.646	82.6446	64.0457	84.4228	58.425
41	VI000852AG	India	SA	1.01879	1.1356	21.8703	1.9489	45.5949	0.387909	2.65541	1.32475	18.4829	1.45843	40.7811	0.267114	260.644	116.656	84.5116	74.8335	89.4423	68.86
42	VI000938AG	India	SA	1.00825	1.05975	13.4811	1.64154	45.7109	0.287952	2.68966	1.201	11.301	1.03417	40.9631	0.157987	266.766	113.329	83.8289	63.0003	89.6136	54.8659
43	VI000942AG	India	SA	0.987239	1.2885	18.7769	2.07537	44.8629	0.435977	2.4074	1.31376	16.3181	1.37422	39.3663	0.27385	243.852	101.961	86.9054	66.2158	87.748	62.8131
44	VI000953AG	India	SA	1.023	1.20622	20.7695	2.26828	44.2873	0.489112	2.51834	1.36118	18.2086	1.73452	38.3921	0.343281	246.172	112.847	87.6701	76.4687	86.6887	70.1845
45	VI000981BG	Philippines	SEA	1.01324	1.09061	15.6559	2.20499	38.9149	0.409779	2.59109	1.30789	13.7552	1.7004	35.4048	0.295847	255.723	119.922	87.8594	77.1158	90.9802	72.1969
46	VI001023BG	India	SA	0.97377	1.07028	15.7445	1.91949	43.6407	0.373081	2.57818	1.37081	14.4777	1.59498	39.2571	0.294407	264.763	128.08	91.9538	83.0935	89.9551	78.9123
47	VI001066BG	Australia	OP	1.00966	1.35558	21.726	2.54504	46.5632	0.452358	2.45061	1.65709	19.7005	2.16352	41.7959	0.337019	242.717	122.242	90.6768	85.0093	89.7616	74.5026
48	VI001096AG	Australia	OP	0.965497	1.26076	18.1929	2.44982	45.5999	0.477232	2.59172	1.44942	14.7927	1.72892	40.5439	0.304493	268.434	114.964	81.3102	70.5735	88.9122	63.8039
49	VI001124AG	Australia	OP	1.04098	0.993716	21.9693	2.03206	44.4148	0.476532	2.57497	1.10247	18.1212	1.5088	38.517	0.33064	247.36	110.944	82.4843	74.2498	86.7209	69.3847
50	VI001126BG	Australia	OP	1.01921	1.32723	22.4492	2.46534	46.2129	0.528104	2.53547	1.4175	18.7994	1.87523	41.6141	0.371644	248.769	106.802	83.7421	76.0638	90.0488	70.3733
51	VI001162AG	Australia	OP	1.02769	0.969567	14.4005	1.87281	41.3337	0.33575	2.43248	1.30367	12.5217	1.60259	38.0494	0.249796	236.693	134.459	86.9532	85.5711	92.0543	74.3993
52	VI001191BG	Philippines	SEA	1.02172	1.36045	20.3349	2.09303	44.5213	0.455982	2.42854	1.45655	17.8087	1.58089	39.7189	0.320065	237.691	107.064	87.5771	75.5311	89.2132	70.1925
53	VI001211AG	Philippines	SEA	0.954658	1.06719	22.2486	2.12939	41.5619	0.454877	2.61535	1.36857	19.4331	1.54462	37.1819	0.29846	273.957	128.24	87.3454	72.5382	89.4615	65.6132
54	VI001221AG	Philippines	SEA	1.06939	1.28991	21.2904	2.2325	42.9443	0.489765	2.51125	1.50857	18.67	1.77366	38.5425	0.364836	234.829	116.951	87.6919	79.447	89.75	74.492
55	VI001244AG	Philippines	SEA	1.07155	1.20033	18.263	1.74267	44.7882	0.377358	2.43628	1.39892	15.8792	1.41984	41.7911	0.286956	227.361	116.544	86.9474	81.4748	93.3082	76.0435
56	VI001268BG	India	SA	0.998038	1.27216	18.606	2.12399	42.9723	0.437847	2.37353	1.50978	16.8071	1.731	39.9244	0.328461	237.819	118.678	90.3313	81.4973	92.9072	75.0173
57	VI001282AG	India	SA	1.08279	1.14284	14.0535	1.56711	43.9074	0.283747	2.97217	1.17658	11.1264	1.00483	38.2222	0.157436	274.49	102.953	79.1722	64.1201	87.0519	55.4845
58	VI001284AG	India	SA	1.07119	1.07005	13.1211	1.97166	43.3707	0.365533	2.80754	1.1964	10.5651	1.37374	38.4485	0.22918	262.096	111.808	80.5203	69.6746	88.6508	62.6977
59	VI001339AG	Philippines	SEA	1.05101	1.04375	22.8416	2.10466	44.0777	0.444592	2.33803	1.23694	18.7418	1.60949	41.068	0.315611	222.455	118.509	82.0512	76.4727	93.172	70.9888
60	VI001385AG	India	SA	1.05715	1.0292	16.6649	1.99463	44.9787	0.360021	2.85069	1.03418	12.7281	1.27918	40.6002	0.210408	269.658	100.484	76.3769	64.1311	90.2654	58.4431
61	VI001400AG	India	SA	0.997162	1.54383	22.6289	2.34501	48.1763	0.494211	2.44434	1.71382	19.9851	1.89489	42.3292	0.364606	245.13	111.012	88.317	80.8052	87.8631	73.7753
62	VI001403BR	India	SA	1.03462	1.1327	19.1674	2.21627	43.9353	0.414833	2.92471	1.14282	15.1685	1.35403	40.2374	0.234013	282.686	100.893	79.1371	61.0949	91.5832	56.4114
63	VI001406BG	Pakistan	SA	1.00278	0.902944	16.7977	1.75827	45.5838	0.370329	2.63709	1.04252	12.09	1.0823	41.1045	0.213458	262.978	115.458	71.9737	61.5549	90.1734	57.6399
64	VI001408BG	India	SA	0.950404	1.13948	15.0174	1.96825	46.0326	0.408856	2.44688	1.40902	12.91	1.39509	41.4609	0.262757	257.457	123.655	85.967	70.8795	90.0685	64.2666
65	VI001411AG	India	SA	1.0672	1.17201	14.9313	2.028	42.7032	0.369545	3.04585	1.15864	12.0035	1.21819	37.6204	0.211922	285.406	98.8588	80.3917	60.0687	88.0975	57.3467
66	VI001412AG	India	SA	0.909669	1.12814	17.6951	2.24421	43.3967	0.403356	2.42991	1.28799	14.5191	1.57339	39.6017	0.264133	267.12	114.169	82.0515	70.1088	91.255	65.484
67	VI001419BG	India	SA	1.02097	0.928368	15.6854	1.68416	43.7153	0.319496	2.46267	0.969845	12.6873	1.05988	40.0371	0.188039	241.208	104.468	80.8859	62.9323	91.586	58.8549
68	VI001435AG	United States of America	NAM	1.04394	1.15166	16.4183	1.89659	45.6951	0.342425	2.42901	1.26432	14.0686	1.26551	43.2274	0.216795	232.678	109.782	85.6886	66.7256	94.5995	63.3116
69	VI001448A-BLM	India	SA	1.02872	0.76039	12.3537	1.53297	42.9032	0.259331	2.68226	0.852641	9.99997	0.878581	38.0797	0.123778	260.737	112.132	80.9468	57.3123	88.7572	47.7297
70	VI001471AG	India	SA	0.967805	1.11774	16.4829	1.81287	44.4595	0.325974	2.43081	1.15474	14.1579	1.43725	40.782	0.229943	251.167	103.31	85.8941	79.2804	91.7286	70.5402
71	VI001482BG	India	SA	1.07151	1.10965	16.1142	1.83894	44.3201	0.334643	3.06597	1.21985	13.37	1.31268	38.2897	0.212056	286.136	109.931	82.9704	71.3822	86.3935	63.3679
72	VI001490AG	Iran	SWA	0.954856	1.12366	14.0532	1.90399	44.4892	0.331763	2.54865	1.19311	11.9198	1.20018	39.2849	0.188666	266.915	106.18	84.819	63.035	88.3021	56.8678
73	VI001509AG	Pakistan	SA	1.05378	1.20805	15.6094	2.07628	45.4422	0.36678	2.80257	1.25666	13.4844	1.37827	40.0824	0.219285	265.955	104.024	86.3864	66.3819	88.2051	59.7867
74	VI001514AG	India	SA	1.03005	1.14449	14.6342	1.6807	46.7059	0.293383	2.49516	1.26941	11.7114	1.2025	41.7398	0.185871	242.238	110.915	80.0275	71.5475	89.3672	63.3544
75	VI001520A-BLM	India	SA	0.991844	0.934484	16.2473	1.73823	44.2424	0.320094	2.4706	1.05342	13.494	1.2668	39.8739	0.216015	249.091	112.727	83.054	72.879	90.1259	67.4849
76	VI001533BG	India	SA	1.10748	0.933019	15.7629	1.24215	39.6471	0.21795	3.36139	1.10994	12.44	0.778184	36.0055	0.110937	303.518	118.962	78.9195	62.6482	90.815	50.9002
77	VI001535BG	India	SA	1.0487	1.19499	18.4536	2.0385	40.443	0.349365	2.6897	1.24772	17.3699	1.80576	36.132	0.258411	256.479	104.412	94.1274	88.5827	89.3406	73.9658
78	VI001539AG	India	SA	1.01997	1.27496	17.2978	1.82749	46.467	0.350232	2.4417	1.28308	13.9994	1.31803	41.2719	0.207894	239.389	100.637	80.9316	72.1223	88.8197	59.359
79	VI001548AG	India	SA	0.932184	1.20405	16.7396	1.80005	44.0915	0.333201	2.39992	1.40661	14.4583	1.38659	39.7571	0.223395	257.451	116.823	86.3718	77.0307	90.1695	67.0452
80	VI001556BG	India	SA	1.02207	1.06217	17.4409	2.15508	42.6145	0.393937	2.74409	1.00777	14.6191	1.17705	39.1123	0.1994	268.483	94.8789	83.8212	54.6174	91.7817	50.6171
81	VI001557BG	United States of America	NAM	1.06714	1.02758	16.0881	1.68505	42.904	0.325852	2.57325	1.05304	13.9046	1.19438	37.2619	0.197457	241.134	102.478	86.4281	70.8811	86.8495	60.5971
82	VI001562AG	India	SA	1.00608	1.10369	15.4497	1.85441	45.164	0.339737	2.89306	1.13316	12.5776	1.1387	40.1366	0.198992	287.557	102.67	81.4101	61.4052	88.8684	58.5723
83	VI001576BG	India	SA	0.982144	1.10942	15.8293	1.83658	44.0164	0.317847	2.44672	1.24925	14.1436	1.43248	39.186	0.21973	249.12	112.605	89.3507	77.997	89.0259	69.1309
84	VI001579BG	India	SA	1.0494	1.36007	15.2207	2.04231	46.103	0.379892	2.73613	1.4923	12.4959	1.50511	39.8083	0.238173	260.732	109.722	82.0975	73.6963	86.3464	62.6949
85	VI001605BG	India	SA	0.881363	1.15841	17.2257	2.01324	45.4571	0.407242	2.39201	1.37945	15.1106	1.53324	41.37	0.286037	271.399	119.081	87.7209	76.1578	91.0088	70.2376
86	VI001612AG	Unknown	UK	1.0515	1.23907	16.4224	1.96647	45.2278	0.36221	2.7685	1.29347	13.0209	1.33329	39.1397	0.20787	263.291	104.39	79.2875	67.8008	86.5389	57.3893
87	VI001628AG	India	SA	0.962572	1.11024	15.6388	2.10599	46.0826	0.393717	2.53037	1.22565	12.7961	1.49873	41.2963	0.244109	262.876	110.396	81.8227	71.1649	89.6137	62.0012
88	VI001651BG	India	SA	1.02172	1.25197	15.6135	2.00204	46.4623	0.355297	2.50057	1.49034	13.5378	1.57007	40.6067	0.256743	244.742	119.039	86.7052	78.4233	87.397	72.2616
89	VI001652BG	India	SA	1.02358	1.3467	18.0493	1.98438	44.4092	0.394656	2.44748	1.29692	15.2927	1.32165	39.9108	0.244698	239.109	96.3035	84.7274	66.6026	89.8707	62.0029
90	VI001654BG	India	SA	0.977823	1.07379	17.1095	1.83119	43.9756	0.333492	2.80721	1.12335	14.7537	1.34178	37.6539	0.188695	287.088	104.615	86.2308	73.2735	85.6245	56.5816
91	VI001678BG	India	SA	1.0761	1.16503	18.2322	2.13589	45.3133	0.380719	2.85395	1.13161	14.3178	1.22349	38.8932	0.211505	265.211	97.1318	78.5303	57.2823	85.8317	55.5541
92	VI001692AG	India	SA	1.03294	1.16629	15.5712	1.73826	45.9525	0.347514	2.33835	1.44794	13.6548	1.52117	42.9392	0.262883	226.379	124.15	87.6924	87.5109	93.4426	75.6466
93	VI001698BG	India	SA	1.01998	1.22582	14.5272	1.87887	44.9207	0.357317	2.62605	1.53713	12.6665	1.54767	41.0398	0.262665	257.461	125.396	87.1914	82.3726	91.3606	73.5104
94	VI001728AG	India	SA	1.03865	0.980993	17.3352	1.66402	41.6939	0.293678	2.92652	0.906299	14.7703	0.911288	37.3407	0.150017	281.761	92.3859	85.204	54.7642	89.5592	51.0821
95	VI001733BG	India	SA	1.04145	1.02419	18.8536	1.60324	43.3483	0.317412	2.33419	1.19372	16.5692	1.2393	36.9035	0.210809	224.129	116.553	87.8833	77.2995	85.1325	66.4149
96	VI001743BG	India	SA	0.985079	1.29983	16.0169	2.16053	43.4052	0.43754	2.99491	1.44883	13.492	1.5263	38.0105	0.279469	304.028	111.463	84.2363	70.6446	87.5712	63.8727
97	VI001756BG	India	SA	0.945004	1.16981	13.8562	1.77144	43.0403	0.312326	2.58983	1.28901	11.0423	1.19969	38.8106	0.173746	274.054	110.19	79.692	67.7243	90.1726	55.6297
98	VI001762A-GM	India	SA	1.00764	1.04374	15.8269	1.63129	43.0501	0.304746	2.60117	1.03367	11.5442	0.927735	37.803	0.148829	258.145	99.0346	72.9406	56.8714	87.8116	48.8373
99	VI001806AG	Pakistan	SA	0.938638	1.30134	17.2307	2.03323	42.6097	0.343747	2.37534	1.28221	14.3647	1.23575	38.3897	0.195692	253.062	98.5299	83.3666	60.7778	90.0962	56.9289
100	VI001806BG	Pakistan	SA	1.0191	1.16741	16.4985	1.90236	44.8472	0.347883	2.58142	1.3257	14.487	1.3418	39.0401	0.207354	253.303	113.559	87.8083	70.5333	87.0514	59.6044
101	VI001820BG	France	EUR	1.01137	1.06688	15.9799	1.70548	43.721	0.307649	2.50478	1.22629	13.854	1.31499	38.4277	0.210348	247.662	114.942	86.6965	77.1039	87.893	68.3728
102	VI001859BG	Thailand	SEA	1.0245	1.56312	21.908	2.52599	42.4312	0.574994	2.66505	1.80913	19.3157	2.01881	38.1274	0.422769	260.133	115.738	88.1672	79.9216	89.8569	73.5258
103	VI001974BG	Korea, Republic of	EA	1.07418	0.940492	18.1498	1.92872	42.6786	0.345726	3.19007	0.892023	15.3051	1.28261	35.8177	0.205351	296.976	94.8465	84.3265	66.5005	83.9243	59.397
104	VI001993BG	Korea, Republic of	EA	1.04366	1.09072	16.384	1.69757	44.4398	0.313255	2.59344	1.26308	15.0089	1.44588	38.5332	0.234762	248.494	115.803	91.6073	85.1731	86.7087	74.9428
105	VI002009BG	India	SA	0.985169	1.20971	16.3355	1.98074	44.6627	0.395495	2.62345	1.39074	13.0272	1.37045	38.3997	0.249538	266.294	114.965	79.7479	69.189	85.9772	63.095
106	VI002012BG	India	SA	1.00138	0.973453	14.2823	1.48507	46.2791	0.255755	2.2877	1.15285	12.4826	1.04918	43.4836	0.156649	228.456	118.429	87.3991	70.6486	93.9596	61.2497
107	VI002051BG	India	SA	1.0612	1.29891	21.8435	2.38928	43.9118	0.465077	2.64862	1.45681	19.1318	1.89594	39.039	0.320331	249.586	112.157	87.5854	79.3521	88.9033	68.8771
108	VI002063BG	United States of America	NAM	1.05533	1.47313	24.3587	2.59602	41.4424	0.531906	2.78629	1.79938	22.2879	2.3069	36.1242	0.416638	264.021	122.147	91.4987	88.8629	87.1672	78.3293
109	VI002173AG	India	SA	1.03556	1.16592	16.024	2.05751	42.2932	0.360409	2.4915	1.25742	13.0933	1.46249	38.5235	0.226755	240.594	107.847	81.7105	71.0804	91.0868	62.916
110	VI002173BG	India	SA	1.00608	0.994397	14.7454	1.64812	39.067	0.287035	2.52049	1.29638	13.5533	1.36834	35.6889	0.206383	250.525	130.369	91.9157	83.0245	91.353	71.9016
111	VI002176AG	India	SA	1.0468	0.787019	14.6592	1.71574	42.0005	0.31337	3.05115	0.831225	11.9226	1.23453	35.06	0.196027	291.474	105.617	81.3316	71.9531	83.4752	62.5546
112	VI002176BG	India	SA	1.00236	1.0846	15.073	1.78412	43.7683	0.32604	2.61319	1.32951	12.8052	1.3357	38.8636	0.220161	260.703	122.581	84.9546	74.8658	88.794	67.5257
113	VI002190BG	India	SA	1.05057	1.04414	18.9524	1.77652	42.4891	0.339619	2.76848	1.18076	17.5127	1.34905	35.1525	0.222355	263.521	113.085	92.4038	75.9379	82.7329	65.4719
114	VI002195AG	Thailand	SEA	1.00781	1.1407	19.5059	1.82644	45.6991	0.333164	2.42158	1.35753	17.4169	1.41686	40.6527	0.23895	240.282	119.008	89.2908	77.5752	88.9572	71.7216
115	VI002197BG	Korea, Republic of	EA	1.03231	1.23101	18.4418	2.22411	43.1355	0.397995	2.52157	1.40972	15.7731	1.75481	39.8793	0.282848	244.266	114.517	85.529	78.8995	92.4512	71.0682
116	VI002206AG	Philippines	SEA	1.00019	1.10972	17.4084	1.81086	46.3772	0.382021	2.33837	1.29437	14.6527	1.1937	42.2115	0.241562	233.792	116.639	84.1699	65.9193	91.0178	63.2326
117	VI002239AG	Afghanistan	SWA	1.05107	0.982741	19.0853	2.0807	42.6803	0.364194	2.61549	1.08934	16.921	1.46775	38.5052	0.240543	248.841	110.847	88.6601	70.5414	90.2177	66.048
119	VI002284BG	Afghanistan	SWA	1.05366	0.948986	15.9544	1.67741	43.1133	0.30308	2.61561	1.19692	13.8203	1.36328	39.2127	0.218362	248.241	126.126	86.6236	81.2726	90.9528	72.0476
120	VI002402BG	Thailand	SEA	0.972771	1.22806	18.1338	2.02563	43.2727	0.375162	2.56254	1.52868	14.9936	1.48648	38.4025	0.234368	263.427	124.48	82.6829	73.3835	88.7453	62.4711
121	VI002432AG	Thailand	SEA	1.08213	1.17695	18.2271	2.15626	46.8529	0.456257	2.63176	1.28406	15.3349	1.49637	41.412	0.299542	243.201	109.101	84.1325	69.3967	88.3872	65.6521
122	VI002437BG	Korea, Republic of	EA	1.05113	0.865542	18.0186	1.63054	45.3869	0.307636	2.93035	1.05514	15.1712	1.17862	39.9815	0.196127	278.781	121.905	84.1977	72.2842	88.0904	63.7528
123	VI002456AG	Korea, Republic of	EA	0.95285	1.32604	20.9753	2.04458	46.7753	0.399557	2.53556	1.82931	17.8386	1.89196	43.0144	0.317622	266.103	137.952	85.046	92.5356	91.9595	79.4936
124	VI002469AG	Philippines	SEA	1.00839	1.48981	20.5328	2.41434	44.582	0.495649	2.40625	1.77893	18.471	1.99736	39.3783	0.36578	238.624	119.407	89.9585	82.7289	88.3279	73.7982
125	VI002487AG	Pakistan	SA	1.00875	1.2576	16.9285	2.04097	46.7923	0.388875	2.94022	1.14476	13.5309	1.15695	41.446	0.21154	291.472	91.0274	79.9298	56.6861	88.5743	54.398
126	VI002523AG	Thailand	SEA	1.05682	1.20451	20.153	2.31735	43.1941	0.487223	2.80633	1.22108	17.3919	1.64958	39.1964	0.331049	265.546	101.376	86.2993	71.184	90.7448	67.9462
128	VI002532AG	India	SA	1.02395	1.02329	15.2864	1.78851	45.1296	0.316203	2.6375	1.19573	12.6945	1.28914	41.5396	0.210532	257.58	116.852	83.0444	72.0792	92.0452	66.5813
129	VI002537AG	Turkey	SWA	0.992128	1.11798	14.4987	1.90979	45.923	0.340225	2.51982	1.24688	11.8425	1.25718	42.2084	0.195093	253.982	111.529	81.6799	65.8282	91.9111	57.3423
130	VI002569BG	Nigeria	AFR	1.02729	1.50268	21.3992	2.50362	46.1071	0.530063	2.49866	1.65137	17.9287	1.78083	39.6655	0.341478	243.229	109.895	83.7821	71.1302	86.0292	64.4222
131	VI002587AG	Australia	OP	1.05243	1.24562	15.9269	1.95563	45.6253	0.371698	2.81749	1.35036	13.6504	1.27139	40.6615	0.224057	267.713	108.408	85.7068	65.012	89.1205	60.2794
132	VI002611AG	Thailand	SEA	1.06708	1.29927	21.145	2.28717	43.1867	0.44518	2.61977	1.68548	18.6563	1.95548	38.9528	0.343071	245.51	129.725	88.2303	85.4976	90.1963	77.0634
133	VI002646AG	Thailand	SEA	0.968527	1.16467	16.917	2.04266	45.9502	0.397549	2.35308	1.37098	14.2336	1.27226	41.1759	0.231129	242.955	117.714	84.1381	62.2844	89.6099	58.1385
134	VI002647AG	Thailand	SEA	1.08119	1.10876	18.6551	2.0187	47.074	0.382551	2.53157	1.34261	15.8581	1.49653	42.5747	0.277004	234.147	121.091	85.0065	74.1335	90.442	72.4097
135	VI002672AG	Thailand	SEA	0.939607	1.05164	16.7326	1.94686	44.9554	0.361989	2.69247	1.22554	14.0488	1.52103	38.8223	0.263438	286.552	116.536	83.9603	78.1271	86.3573	72.7753
136	VI002739AG	Iran	SWA	1.03494	1.15057	19.3792	2.24609	44.7716	0.524835	2.5626	1.23014	15.981	1.60671	39.4044	0.350918	247.608	106.916	82.4646	71.5337	88.0121	66.8625
137	VI002802A-BR	Iran	SWA	1.0167	1.25617	15.2425	1.94515	42.2169	0.383215	2.83096	1.53533	12.7551	1.45283	38.3093	0.258834	278.447	122.224	83.6808	74.6898	90.744	67.5426
138	VI002859BG	Iran	SWA	1.04779	1.11936	20.5169	2.23928	40.6732	0.393078	2.80221	1.1969	17.579	1.62441	35.1952	0.243252	267.439	106.927	85.6806	72.5417	86.5316	61.884
139	VI002860AG	Iran	SWA	1.05601	0.903885	15.9438	1.55071	40.9303	0.278971	2.96857	1.18129	13.7344	1.10268	36.3707	0.168506	281.111	130.69	86.1427	71.1082	88.86	60.4025
140	VI002872BG	Iran	SWA	0.96327	1.14589	13.5527	1.57565	45.0608	0.286192	2.31898	1.3968	11.2082	1.27512	40.1616	0.189343	240.741	121.897	82.7014	80.9268	89.1277	66.1594
141	VI002877BG	Iran	SWA	1.00648	1.14459	15.2309	1.97485	43.3601	0.388047	2.49967	1.36687	13.4317	1.45	39.7219	0.256099	248.358	119.42	88.1867	73.4235	91.6094	65.9971
142	VI002894B-BR	Iran	SWA	0.996052	0.843287	12.2091	1.67127	40.1734	0.313202	2.93854	0.986891	10.1992	1.20745	35.7928	0.194805	295.018	117.029	83.5376	72.2474	89.0958	62.198
143	VI002926AG	India	SA	1.01204	0.867566	15.8368	1.61611	45.1885	0.279771	2.54312	1.04432	12.8953	1.05024	40.5449	0.168395	251.287	120.374	81.4259	64.9859	89.7239	60.1901
144	VI002934AG	India	SA	1.04395	1.30068	21.9719	2.4544	43.4921	0.442407	2.48942	1.52182	18.7693	2.02376	39.8559	0.323683	238.463	117.002	85.4242	82.4543	91.6394	73.164
145	VI002986AG	India	SA	1.02065	0.931077	14.5304	1.56089	44.6899	0.285345	2.52416	1.07334	11.3676	0.935401	40.2568	0.154125	247.308	115.279	78.2336	59.9275	90.0803	54.0134
146	VI002993BG	India	SA	1.00826	1.02044	18.0318	1.67331	43.781	0.306569	2.70976	1.17857	14.6322	1.13591	38.9907	0.183253	268.758	115.497	81.147	67.8836	89.0585	59.7753
147	VI002999AG	India	SA	0.987346	1.09861	17.4043	1.78975	42.7221	0.323664	2.67243	1.2891	14.1367	1.25959	37.7644	0.201123	270.668	117.34	81.2249	70.3781	88.3953	62.1394
148	VI003019A-BLM	Unknown	UK	1.01183	1.00396	17.3919	2.04642	46.1821	0.398932	2.531	1.18627	15.0853	1.58046	42.6615	0.279688	250.14	118.16	86.7372	77.2304	92.3767	70.1093
149	VI003019BG	Unknown	UK	1.03478	1.46863	22.395	2.25435	44.2821	0.438215	2.85502	1.48689	19.317	1.50393	39.5171	0.270873	275.905	101.244	86.256	66.7122	89.2396	61.8129
150	VI003034BG	India	SA	1.03079	0.925522	14.4485	1.56739	43.9125	0.284108	2.77373	1.18995	12.2929	1.22786	40.7112	0.198308	269.086	128.571	85.0807	78.338	92.71	69.8001
151	VI003035AG	India	SA	0.876762	1.16863	13.5287	2.05249	43.257	0.374867	2.40655	1.21959	10.8425	1.36041	37.8967	0.208438	274.481	104.361	80.144	66.2809	87.6082	55.6033
152	VI003057BG	India	SA	0.911985	1.27239	20.5081	2.4869	43.828	0.443576	2.70264	1.5034	17.2781	1.93293	39.3226	0.309873	296.347	118.155	84.2497	77.7244	89.7204	69.858
153	VI003062BG	India	SA	1.02766	0.99775	18.0163	2.11741	41.5344	0.420077	2.53342	1.13725	15.0242	1.45637	38.5378	0.26781	246.524	113.982	83.3922	68.7809	92.7853	63.7526
154	VI003068A-BR	India	SA	0.946009	1.09852	17.1906	1.67263	45.123	0.334563	2.60655	1.38229	15.0301	1.32141	42.6669	0.244765	275.531	125.832	87.4321	79.0023	94.5568	73.1597
155	VI003070AG	India	SA	1.03829	0.939255	13.5452	1.60148	41.8603	0.291161	2.64137	1.14253	12.1048	1.27995	37.4926	0.198806	254.396	121.642	89.3663	79.9229	89.5661	68.2805
156	VI003083BG	India	SA	0.99745	1.16865	19.6061	1.84741	44.5904	0.388822	2.57831	1.34666	16.9134	1.36836	41.5193	0.267051	258.49	115.232	86.2659	74.0688	93.1126	68.682
157	VI003114AG	India	SA	1.00309	0.948769	18.0788	1.71955	43.1343	0.335388	2.62358	1.08597	15.9823	1.19542	37.4129	0.198181	261.551	114.461	88.4033	69.5196	86.7358	59.09
158	VI003135B-BL	India	SA	1.05733	0.85663	15.0857	1.59664	43.73	0.290044	3.20246	1.01272	13.1541	1.17527	39.9396	0.184005	302.881	118.222	87.1957	73.6092	91.3322	63.4404
159	VI003159AG	India	SA	1.02471	1.20109	14.1087	1.86468	45.2546	0.3163	2.6784	1.30257	11.8637	1.41171	40.3019	0.211271	261.38	108.45	84.0877	75.7081	89.0558	66.7944
160	VI003172BG	India	SA	1.07344	1.13556	16.5262	1.83096	43.9596	0.333673	2.93032	1.11629	13.5785	1.25691	37.9107	0.210188	272.985	98.3035	82.1635	68.6479	86.2398	62.9921
161	VI003181B-GM	India	SA	0.9793	1.1873	13.5356	1.7676	43.9615	0.317736	2.33878	1.40061	11.0273	1.37828	38.7255	0.199439	238.821	117.966	81.4684	77.9746	88.0897	62.7686
162	VI003183AG	India	SA	0.9399	1.20337	19.3781	2.07524	46.7213	0.406596	2.46224	1.22609	16.2942	1.37494	41.8602	0.244743	261.968	101.888	84.086	66.2543	89.5957	60.1932
163	VI003187BG	India	SA	1.01316	1.23719	15.4241	2.05731	44.5058	0.374254	2.59576	1.37524	13.6416	1.4561	38.6776	0.229209	256.204	111.158	88.4431	70.7766	86.9045	61.2442
164	VI003212B-BLM	India	SA	1.01005	1.02949	16.0396	1.84789	43.1027	0.328847	2.60024	1.19515	13.3953	1.3022	39.2462	0.204832	257.436	116.091	83.5137	70.4695	91.0527	62.2878
165	VI003220AG	India	SA	1.0138	1.20734	17.5276	2.07026	41.2725	0.395672	2.43829	1.31452	14.9453	1.47043	37.3095	0.252743	240.509	108.877	85.267	71.0265	90.398	63.8768
166	VI003232AG	India	SA	0.925758	1.07555	18.3898	1.87413	42.4225	0.356968	2.73666	1.30102	15.3461	1.44078	37.2916	0.22491	295.613	120.963	83.4487	76.8774	87.9052	63.0057
167	VI003235AG	India	SA	1.0671	1.1249	17.8382	1.90833	41.7236	0.34307	2.94073	1.09573	14.6346	1.12575	37.6657	0.184371	275.582	97.4067	82.0408	58.9914	90.2743	53.7415
168	VI003242AG	India	SA	0.975976	1.09718	18.0023	1.93555	41.4318	0.343992	2.51824	1.49096	16.0249	1.80779	35.9654	0.270205	258.022	135.89	89.0156	93.3991	86.8063	78.5497
169	VI003251A-BL	India	SA	1.04509	1.04867	14.3342	2.00472	45.1942	0.390357	2.86265	1.10348	11.2592	1.31903	40.3051	0.240398	273.915	105.227	78.5479	65.7964	89.182	61.5842
170	VI003251A-BLM	India	SA	0.91625	1.05048	16.2988	1.72829	49.1391	0.316766	2.48073	1.24455	13.8602	1.36713	45.1209	0.241161	270.748	118.475	85.0384	79.103	91.8228	76.1323
171	VI003252BG	India	SA	1.04397	1.06802	14.777	1.71951	42.8736	0.291955	2.9999	1.08545	11.366	1.08308	38.037	0.166797	287.354	101.632	76.9169	62.9878	88.7189	57.1309
172	VI003255AG	India	SA	1.03417	1.23317	13.3796	1.86277	46.41	0.360543	2.91754	1.47987	11.2548	1.56933	42.0432	0.2688	282.115	120.006	84.1189	84.2471	90.5908	74.5544
173	VI003276BG	India	SA	1.07182	1.09504	14.5387	1.75903	44.1908	0.30652	3.04896	1.27962	12.2158	1.3509	38.9938	0.196113	284.466	116.856	84.0231	76.7981	88.2396	63.9806
174	VI003329AG	India	SA	0.868386	1.23644	18.319	1.89282	42.7523	0.342529	2.4038	1.30125	14.5434	1.22671	38.8956	0.206914	276.812	105.242	79.3897	64.8083	90.9789	60.4079
175	VI003332AG	India	SA	0.976799	1.05489	12.8873	1.48103	43.9714	0.257638	2.96079	1.41119	12.0866	1.38687	39.0608	0.205848	303.112	133.776	93.7875	93.6422	88.8324	79.8982
176	VI003337BG	India	SA	1.03846	1.22919	16.1082	1.75087	43.6724	0.35535	2.64709	1.38767	13.5728	1.20296	38.6546	0.2136	254.906	112.893	84.2599	68.706	88.5105	60.1098
177	VI003364AG	India	SA	0.98248	1.38462	15.7456	2.15518	43.0079	0.397731	2.4365	1.58315	12.1822	1.51389	38.0803	0.240427	247.995	114.338	77.3692	70.2443	88.5427	60.4496
178	VI003379BG	India	SA	1.00163	1.34166	18.086	2.27219	45.4798	0.418803	2.66536	1.50402	15.4711	1.693	41.1146	0.287762	266.103	112.101	85.542	74.5097	90.402	68.7106
179	VI003382BG	India	SA	1.01951	1.04329	15.3963	1.76045	44.0473	0.33064	2.73646	1.10881	13.0243	1.22379	38.856	0.202218	268.41	106.28	84.5933	69.5159	88.2144	61.1594
180	VI003407AG	India	SA	1.01857	0.995863	16.1132	1.70133	44.503	0.280008	2.66199	1.18461	13.4055	1.2871	38.3201	0.17761	261.344	118.953	83.1955	75.6528	86.1069	63.4304
181	VI003413BG	India	SA	1.04393	0.867579	17.5764	1.81978	43.0235	0.335738	2.55193	1.08757	15.4196	1.48637	38.2704	0.246579	244.455	125.356	87.729	81.6783	88.9523	73.444
182	VI003440AG	India	SA	1.05481	1.05001	15.113	1.79357	44.3035	0.339367	2.76508	1.08781	12.7407	1.21743	38.0778	0.196023	262.141	103.601	84.3026	67.8778	85.9477	57.7614
183	VI003455AG	India	SA	1.04722	1.02757	16.5411	1.79262	43.5144	0.328398	2.64982	1.45551	14.0733	1.55348	40.6557	0.234795	253.033	141.646	85.0805	86.6598	93.4306	71.4969
184	VI003456AG	Unknown	UK	1.05403	0.991746	16.5848	1.55325	42.8008	0.277816	2.69397	1.0598	13.3211	0.830889	37.0524	0.128171	255.588	106.862	80.3215	53.4936	86.5694	46.135
185	VI003465BG	India	SA	1.02207	1.09058	18.2147	1.91748	42.1171	0.35382	2.48056	1.27263	15.0947	1.29286	35.6161	0.198036	242.7	116.693	82.871	67.4249	84.5644	55.9708
186	VI003470BG	India	SA	0.982932	1.13194	17.4066	1.88004	44.0685	0.345079	2.43983	1.40702	16.0665	1.53036	40.5594	0.256852	248.219	124.302	92.3012	81.4004	92.0373	74.4328
187	VI003480BG	India	SA	1.04269	1.25977	17.1017	2.01915	43.7096	0.35867	2.63997	1.51726	14.7854	1.58225	38.6393	0.248572	253.187	120.439	86.4556	78.3619	88.4002	69.3038
188	VI003490AG	India	SA	1.01386	1.02503	9.97424	1.64947	44.5939	0.301054	2.74988	1.27437	7.50865	1.24871	39.7825	0.188401	271.228	124.325	75.2804	75.7038	89.2107	62.5805
189	VI003493BG	India	SA	1.00347	1.07923	15.1088	2.03802	43.0079	0.378084	2.94347	1.15411	11.9889	1.34936	37.762	0.219714	293.329	106.939	79.3506	66.2092	87.8024	58.1126
190	VI003514BG	India	SA	1.05147	0.934216	8.74792	1.52173	43.8377	0.269159	2.65274	1.00741	6.20777	0.956494	37.169	0.135155	252.288	107.835	70.9627	62.8556	84.7877	50.2137
191	VI003517BG	India	SA	1.03779	1.12273	16.8022	2.13225	44.7176	0.36807	2.55252	1.29334	13.657	1.47147	39.8559	0.23632	245.956	115.196	81.2811	69.0102	89.128	64.2052
192	VI003534AG	India	SA	1.02915	1.20563	19.4977	2.14407	47.1519	0.410132	2.41731	1.41371	16.5588	1.67305	42.9618	0.300552	234.884	117.259	84.9268	78.0314	91.1137	73.2818
193	VI003534BG	India	SA	1.05777	0.988205	17.6035	1.93708	45.3211	0.401045	2.87006	1.1404	13.8636	1.29777	40.4665	0.244601	271.332	115.401	78.7549	66.9962	89.2885	60.991
194	VI003548AG	India	SA	0.984749	0.925614	12.8225	1.61761	43.3675	0.286524	2.59397	0.989668	10.6961	1.0663	37.776	0.17352	263.414	106.92	83.417	65.9182	87.1068	60.5604
195	VI003554AG	India	SA	0.985058	1.07583	16.9986	1.88906	44.5854	0.353247	2.84045	1.23497	13.7743	1.2729	40.1888	0.220728	288.354	114.792	81.0319	67.3831	90.1387	62.4855
196	VI003560BG	India	SA	1.05624	1.02198	14.8218	1.70157	40.5555	0.295582	3.04024	1.07104	12.3293	1.25805	35.2221	0.181857	287.835	104.8	83.1832	73.935	86.849	61.525
197	VI003563A-BR	India	SA	0.93778	0.938482	16.4202	1.82566	42.4671	0.345908	2.70789	0.999345	13.484	1.23008	38.2546	0.209823	288.755	106.485	82.1184	67.3772	90.0805	60.6586
198	VI003577AG	India	SA	0.895643	1.11376	15.0539	1.8742	44.3001	0.351871	2.54164	1.29467	13.4393	1.44841	40.2601	0.249406	283.778	116.243	89.275	77.2812	90.8804	70.88
199	VI003602AG	India	SA	0.96456	1.14535	16.4692	1.86063	46.1978	0.372831	2.61119	1.25588	13.3974	1.28276	40.2448	0.227752	270.713	109.651	81.3485	68.9423	87.1143	61.0871
200	VI003642AG	India	SA	1.06179	1.1947	16.1303	2.00487	47.5441	0.392611	2.31115	1.2803	13.8594	1.47711	43.2037	0.272929	217.664	107.166	85.9214	73.6761	90.8707	69.5163
201	VI003648BG	India	SA	1.07993	1.15135	17.2803	2.03416	44.9931	0.372642	2.68479	1.37766	14.1437	1.60627	40.3441	0.256251	248.609	119.656	81.8489	78.9647	89.6674	68.766
202	VI003658BG	India	SA	1.01619	1.05845	16.5844	1.9174	42.8605	0.338166	2.37493	1.2285	13.1838	1.33828	37.8949	0.20801	233.709	116.065	79.4951	69.7966	88.4146	61.511
203	VI003664AG	India	SA	1.01853	1.12693	14.0141	1.90087	43.7065	0.349441	2.90222	1.02317	10.1565	1.03545	37.8751	0.183931	284.941	90.7933	72.4732	54.4723	86.6578	52.6357
204	VI003678BG	India	SA	0.969569	1.13045	14.2032	1.73046	45.492	0.325362	2.31336	1.30339	11.5016	1.276	41.3922	0.220839	238.596	115.298	80.979	73.7374	90.9879	67.8748
205	VI003685AG	India	SA	1.03382	1.10883	15.3116	1.73625	44.4232	0.329283	2.48688	1.18365	12.5783	1.16584	40.3304	0.201197	240.553	106.748	82.1484	67.1474	90.7867	61.1016
206	VI003699B-BG	India	SA	1.05448	1.20668	16.318	1.94627	46.4836	0.369862	2.58357	1.29697	13.5753	1.26278	40.7771	0.206482	245.008	107.482	83.1923	64.8821	87.7235	55.8269
207	VI003720BG	India	SA	1.05839	1.02606	11.607	1.59692	44.5174	0.275973	2.75326	1.12393	8.61048	1.09459	41.4708	0.165925	260.137	109.537	74.1837	68.5442	93.1564	60.1234
208	VI003725BG	India	SA	1.12925	1.18711	15.0379	1.88564	46.154	0.353826	2.424	1.30903	12.18	1.37989	40.2956	0.222829	214.657	110.27	80.9953	73.1785	87.3068	62.977
209	VI003733BG	India	SA	0.964915	1.25927	14.3538	1.79769	46.8442	0.334582	2.52904	1.3438	11.9463	1.38577	40.9018	0.235767	262.099	106.713	83.2276	77.0861	87.3145	70.4659
210	VI003734B-BR	India	SA	0.92112	1.25407	17.7443	2.1903	44.8094	0.414107	2.40622	1.46964	15.2469	1.76348	38.9685	0.281774	261.228	117.19	85.926	80.5129	86.9651	68.0438
211	VI003734B-DG	India	SA	1.01676	1.16604	17.9881	1.94433	44.1781	0.323611	2.62953	1.20012	14.9084	1.10142	40.2826	0.178519	258.618	102.923	82.8794	56.6476	91.1822	55.1647
212	VI003744AG	India	SA	1.00867	1.21553	17.0257	2.23355	46.6585	0.433487	2.491	1.3021	14.2105	1.67187	41.752	0.302537	246.959	107.121	83.4652	74.8525	89.4843	69.7916
213	VI003755BG	India	SA	1.06095	1.38854	17.3464	2.10246	42.2711	0.394172	2.54139	1.45479	13.6788	1.61122	38.0154	0.250197	239.54	104.771	78.857	76.635	89.9324	63.4741
214	VI003760BG	India	SA	1.05885	1.02585	14.6245	1.6828	43.7074	0.291936	2.46858	1.22408	12.1928	1.25624	39.4507	0.193971	233.137	119.323	83.3724	74.6518	90.2609	66.4431
215	VI003785BG	India	SA	0.92525	1.02532	16.2371	1.7029	45.1606	0.313323	2.50919	1.21358	13.9022	1.22089	41.839	0.193353	271.191	118.362	85.6198	71.6947	92.6449	61.7105
216	VI003795AG	India	SA	0.955822	1.05938	15.4415	1.69215	44.7135	0.288064	2.41387	1.29776	12.4728	1.348	41.6534	0.203354	252.544	122.502	80.7743	79.6619	93.1563	70.5933
217	VI003801BG	India	SA	1.0313	1.33283	15.7369	2.11416	42.2955	0.365541	2.5063	1.65456	12.9508	1.7421	37.8974	0.251523	243.024	124.139	82.2958	82.4016	89.6015	68.8085
218	VI003882A-BLM	Afghanistan	SWA	1.05397	1.10004	14.3624	1.96872	42.9467	0.351687	2.54575	1.28536	12.6644	1.6412	36.8992	0.256761	241.539	116.847	88.1777	83.3638	85.9185	73.0083
219	VI003886B-BR	India	SA	0.967489	1.23713	14.5989	2.40696	42.6703	0.446952	2.70708	1.42047	13.111	1.79837	37.3311	0.311991	279.805	114.82	89.8079	74.7152	87.4874	69.8041
220	VI003886BY	India	SA	0.999965	1.28215	16.381	1.93648	44.7182	0.387447	2.4647	1.63318	14.2235	1.63998	40.3819	0.304271	246.479	127.379	86.829	84.6888	90.3029	78.5322
221	VI003893AG	India	SA	1.02663	1.1004	14.5828	1.79092	44.3341	0.345073	2.61302	1.20508	11.0785	1.17918	40.6393	0.207308	254.524	109.513	75.9699	65.8423	91.6659	60.0764
222	VI003894B-BLM	India	SA	0.988045	1.05321	13.4964	1.81857	46.6589	0.349196	2.72609	1.16618	10.3204	1.14113	41.6285	0.188532	275.908	110.727	76.4681	62.7487	89.2188	53.9903
223	VI003907AG	Iraq	SWA	1.0245	1.06799	15.8259	1.97394	44.2532	0.336783	2.59039	1.25394	13.8715	1.49987	38.6911	0.21603	252.844	117.411	87.6511	75.9836	87.4312	64.1452
224	VI003914AG	India	SA	0.981438	1.11164	18.94	2.02931	40.4537	0.356746	2.5185	1.40346	15.8345	1.72024	37.5777	0.282332	256.613	126.252	83.6032	84.7696	92.8907	79.1409
225	VI003925B-BLM	India	SA	0.957504	1.3163	17.2409	2.33897	42.1884	0.39668	2.69445	1.33872	13.6023	1.49445	36.0944	0.234957	281.403	101.703	78.8955	63.8935	85.5554	59.2309
226	VI003927AG	India	SA	1.01882	1.10002	12.5604	1.74923	43.2856	0.320239	2.60911	1.24496	10.4433	1.25132	37.9822	0.198858	256.092	113.176	83.1449	71.5354	87.748	62.0968
227	VI003929A-BL	India	SA	0.900963	0.991763	11.1744	1.58193	46.1942	0.248512	2.85429	1.06017	8.01504	0.891477	41.8748	0.111229	316.805	106.898	71.7271	56.3539	90.6495	44.7579
228	VI003942AG	Afghanistan	SWA	1.00489	1.03737	14.3004	2.15742	43.7065	0.384443	2.37623	1.13847	12.4468	1.41869	39.1139	0.232681	236.468	109.745	87.0383	65.7588	89.4921	60.5243
229	VI003944B-BR	Afghanistan	SWA	0.940408	1.18557	16.8879	2.30045	45.3242	0.41707	2.3713	1.35215	14.6537	1.73736	41.7702	0.292876	252.157	114.051	86.7707	75.5225	92.1587	70.2222
230	VI003947B-BR	India	SA	1.04421	1.16216	16.9308	2.06693	40.84	0.372136	2.48498	1.3133	14.5048	1.59129	36.1729	0.255716	237.976	113.005	85.6713	76.988	88.5721	68.7158
231	VI003948B-BR	India	SA	1.04092	1.01401	11.8362	1.57108	42.6302	0.287627	2.63637	1.21351	10.305	1.27791	37.1861	0.210566	253.272	119.674	87.0632	81.3398	87.2295	73.2081
232	VI003951AG	India	SA	1.03009	1.11582	14.4734	1.64426	42.2461	0.314676	2.4825	1.28246	13.4382	1.18865	35.6669	0.194274	240.998	114.934	92.8477	72.2908	84.4266	61.738
233	VI003954BG	India	SA	1.01075	1.06938	15.8177	1.92721	42.1517	0.349816	2.92996	1.24824	13.3169	1.42495	37.4056	0.231123	289.88	116.726	84.1902	73.9386	88.7404	66.0699
234	VI003957AG	India	SA	1.01031	1.03572	15.1813	1.76296	43.1017	0.307151	2.82876	1.10457	12.406	1.28926	36.1317	0.188104	279.988	106.648	81.7188	73.1306	83.8291	61.2416
235	VI003958B-BLM	India	SA	1.04085	1.03356	16.7469	1.4737	51.3265	0.25585	2.80522	1.18657	14.6279	1.07345	47.5087	0.168282	269.513	114.804	87.347	72.8408	92.5616	65.7736
236	VI003959BG	India	SA	1.05461	0.993311	16.957	1.82943	42.2241	0.334175	3.02466	1.00783	13.9342	1.1434	37.9757	0.194501	286.805	101.461	82.1738	62.5	89.9383	58.2033
237	VI004006A-GM	India	SA	0.998953	1.2937	19.655	2.05804	44.8922	0.377285	2.33414	1.60881	17.249	1.65442	40.4264	0.26546	233.659	124.358	87.759	80.3882	90.052	70.3608
238	VI004010AG	India	SA	1.03238	1.11629	19.2904	1.49408	44.9493	0.298555	2.69921	1.34454	16.3987	1.12449	40.2446	0.213712	261.455	120.447	85.0099	75.263	89.5333	71.582
239	VI004024AG	Australia	OP	0.992414	0.920335	17.386	1.87799	46.1723	0.350181	2.46833	1.09039	13.9794	1.2926	40.3924	0.205698	248.72	118.478	80.4065	68.8289	87.4818	58.7403
240	VI004044BG	India	SA	1.02657	1.26607	17.5013	2.04188	43.6995	0.390129	2.57814	1.2584	14.582	1.41636	38.7244	0.243283	251.141	99.3941	83.3197	69.3655	88.6151	62.3596
241	VI004045A-GM	India	SA	1.10532	0.86965	14.9984	1.86371	42.997	0.33696	3.10116	0.964518	12.0207	1.29908	39.0119	0.216797	280.567	110.909	80.1465	69.7043	90.7316	64.339
242	VI004048A-GM	India	SA	0.956444	1.11376	17.7264	1.90506	46.918	0.341215	2.41151	1.18782	15.6043	1.36053	41.9394	0.223045	252.133	106.649	88.0288	71.4167	89.3888	65.3679
243	VI004069BG	India	SA	0.965563	1.31836	19.2462	2.16299	42.11	0.409292	2.44114	1.23647	14.9065	1.43845	37.6297	0.24268	252.82	93.7888	77.4513	66.503	89.3604	59.2925
244	VI004096AG	India	SA	1.0072	1.0852	18.5695	1.8798	41.9424	0.33978	2.80925	1.21473	15.9116	1.30169	36.709	0.207584	278.917	111.936	85.6869	69.2464	87.5225	61.0937
245	VI004096BG	India	SA	0.972995	1.25634	14.6144	1.97753	42.6597	0.339762	2.77774	1.296	12.2377	1.15458	38.644	0.181779	285.484	103.157	83.7372	58.3852	90.5866	53.5019
246	VI004129A-BLM	Unknown	UK	0.992948	0.94898	11.8609	1.83371	43.4782	0.309036	2.7044	1.04762	9.27872	1.33609	37.5883	0.188278	272.361	110.394	78.2297	72.8627	86.4532	60.9244
247	VI004138BG	India	SA	1.24477	0.993212	15.2588	1.72871	40.3927	0.30324	2.89292	1.07374	13.3215	1.39287	35.1686	0.214369	232.405	108.108	87.3032	80.5728	87.0667	70.6929
248	VI004145B-BLM	Afghanistan	SWA	1.0231	0.947453	11.8652	1.71718	44.8295	0.280374	2.78136	1.03481	10.0064	1.20554	38.9468	0.170846	271.857	109.22	84.334	70.2043	86.8776	60.9349
249	VI004184AG	Netherlands	EUR	1.00636	1.10443	14.1395	1.94964	41.1184	0.296412	2.53041	1.40936	11.7384	1.61382	36.1309	0.203296	251.442	127.61	83.0184	82.7752	87.8704	68.5856
250	VI004243B-BR	Turkey	SWA	1.01501	1.09821	12.082	1.81416	46.2664	0.281762	2.60171	1.39685	10.1778	1.46356	40.1439	0.198073	256.324	127.194	84.2395	80.6744	86.7669	70.2981
251	VI004244B-BR	India	SA	1.03006	0.956253	11.6765	1.71589	43.3331	0.281712	2.65382	1.06044	9.21159	1.14764	38.6669	0.15675	257.637	110.895	78.8899	66.8831	89.2318	55.6419
252	VI004297AG	Afghanistan	SWA	1.05034	1.01131	14.1472	1.78522	47.1093	0.312344	2.43496	1.13944	11.9661	1.1934	41.4407	0.192453	231.827	112.669	84.5831	66.849	87.967	61.6158
253	VI004302AG	Afghanistan	SWA	0.979459	1.13417	15.3211	1.97561	40.793	0.334065	2.68045	1.16406	12.8369	1.41663	35.2059	0.206613	273.667	102.636	83.7859	71.7057	86.3038	61.8481
254	VI004307AG	Afghanistan	SWA	1.07754	0.951446	11.5327	1.65697	42.1195	0.274658	2.9656	1.11853	9.74162	1.08012	36.964	0.152138	275.22	117.561	84.4696	65.1865	87.7599	55.3916
255	VI004312AG	India	SA	1.00891	1.02021	11.9357	1.48755	45.8396	0.274292	2.53074	1.20035	10.2123	1.04125	39.9101	0.174058	250.84	117.657	85.5612	69.9973	87.0648	63.4573
256	VI004347B-BLM	India	SA	1.0814	1.1925	14.3885	2.12409	42.2739	0.351556	2.73079	1.27206	12.1821	1.48659	38.8114	0.209024	252.523	106.672	84.6655	69.9872	91.8094	59.4567
257	VI004351AG	India	SA	0.986799	0.897601	13.4412	1.50635	44.9377	0.250553	2.351	1.06193	11.0031	1.03823	39.8313	0.1535	238.245	118.308	81.8609	68.924	88.6366	61.2646
258	VI004423AG	Iran	SWA	0.909917	1.04978	14.5457	2.02436	44.4695	0.344232	2.61609	1.13334	11.9006	1.47658	38.4375	0.236853	287.509	107.96	81.8149	72.9409	86.4358	68.8061
259	VI004432B-BR	Iran	SWA	0.966466	1.13459	16.3309	1.86886	43.4369	0.313567	2.70157	1.22905	14.2284	1.3062	37.3719	0.207729	279.531	108.325	87.1258	69.893	86.0371	66.2471
260	VI004480AG	Iran	SWA	1.02188	1.03232	12.7248	1.88989	46.0004	0.339059	2.36184	1.22392	10.7653	1.4213	41.0584	0.227951	231.126	118.56	84.6008	75.2054	89.2566	67.2306
261	VI004639AG	Iran	SWA	1.0686	0.902929	15.5279	1.58541	42.6379	0.256411	2.61796	1.1365	12.5633	0.990935	39.1932	0.130821	244.989	125.868	80.9079	62.5034	91.9211	51.0201
262	VI004666AG	Iran	SWA	1.07565	1.00146	13.5062	1.79948	44.0684	0.299271	2.67509	1.15092	11.2487	1.24	39.1471	0.183451	248.695	114.924	83.2855	68.9089	88.8326	61.2994
263	VI004691AG	Iran	SWA	1.03987	0.917376	15.0906	1.50271	44.5243	0.294471	2.59494	1.05407	12.8599	1.13963	38.1539	0.198337	249.546	114.901	85.2181	75.8383	85.6923	67.3538
264	VI004694BG	Iran	SWA	1.01563	0.891102	14.449	1.64534	43.0416	0.310303	3.209	1.08037	11.7314	1.03333	38.6554	0.171581	315.96	121.24	81.192	62.8033	89.8093	55.2947
265	VI004710AG	Iran	SWA	0.995061	1.17423	16.5679	1.84461	46.6705	0.317898	2.47372	1.34084	14.2974	1.51733	42.6966	0.243222	248.6	114.189	86.2956	82.2577	91.4853	76.5094
266	VI004734AG	Iran	SWA	1.03979	1.29453	14.9759	2.05525	44.9837	0.386454	2.48714	1.57065	13.3874	1.67163	39.9833	0.299846	239.196	121.33	89.393	81.3343	88.884	77.5889
267	VI004743AG	India	SA	1.01423	1.28993	18.2682	2.05248	44.1396	0.361772	2.70805	1.40265	14.4004	1.34187	39.6438	0.211928	267.005	108.739	78.8276	65.3781	89.8146	58.5804
268	VI004789BG	India	SA	1.04765	1.53794	15.37	2.02174	47.1086	0.433581	2.68289	1.84234	13.098	1.72781	42.1757	0.329303	256.085	119.793	85.2183	85.4615	89.5288	75.9497
269	VI004810BG	India	SA	1.01762	1.08341	13.2236	1.71714	44.2762	0.301621	2.56716	1.20878	10.6402	1.23853	39.1671	0.191282	252.271	111.572	80.4637	72.1272	88.4609	63.4178
270	VI004811BG	India	SA	1.04053	0.953107	14.426	1.3645	44.2472	0.244135	2.68432	1.15679	12.559	1.15923	38.5675	0.173977	257.977	121.37	87.058	84.9562	87.1636	71.2626
271	VI004822BG	India	SA	1.0507	0.954499	15.6557	1.58122	44.267	0.289247	3.18193	1.19091	13.5226	1.13989	38.0076	0.191168	302.84	124.768	86.3749	72.089	85.8598	66.0916
272	VI004838AG	India	SA	1.05484	1.00275	15.0971	1.72859	43.2812	0.319068	2.58494	1.18667	12.728	1.24372	37.6821	0.19811	245.054	118.341	84.3077	71.9496	87.0633	62.0901
273	VI004842AG	India	SA	1.01636	1.05454	12.4066	1.41743	44.4266	0.250652	2.92785	1.10407	10.0386	0.945661	39.5831	0.136414	288.074	104.697	80.913	66.7167	89.0977	54.4238
274	VI004853BG	India	SA	0.993777	1.02459	18.482	1.81349	43.6501	0.351393	2.50567	1.32736	16.1544	1.61822	40.0884	0.261757	252.136	129.55	87.4063	89.2327	91.8404	74.4913
275	VI004871BG	India	SA	1.0043	0.795768	15.7574	1.51018	44.4584	0.289511	2.61439	1.01878	14.5729	1.10783	38.4083	0.18283	260.319	128.025	92.4833	73.3576	86.3915	63.1512
276	VI004877AG	India	SA	0.987216	1.17213	15.3924	2.07289	45.0648	0.423808	2.40551	1.26277	12.3036	1.48319	40.9284	0.271788	243.666	107.733	79.9332	71.5518	90.8213	64.1301
277	VI004915BG	India	SA	1.04166	1.13234	14.7553	1.88063	42.2102	0.371093	2.79955	1.19878	11.7132	1.21826	37.9035	0.21355	268.758	105.867	79.3831	64.7792	89.7968	57.5462
278	VI004931AG	Pakistan	SA	1.03658	1.12367	17.8655	2.0374	43.5278	0.381454	2.8497	1.2324	13.7926	1.12815	38.1169	0.184538	274.914	109.676	77.2022	55.372	87.5692	48.3776
279	VI004933AG	Pakistan	SA	1.02802	1.11334	15.8648	1.8506	44.3427	0.35532	2.81634	1.11053	11.9001	1.1353	38.6705	0.17844	273.957	99.7474	75.0097	61.3477	87.2081	50.2197
280	VI004934AG	Pakistan	SA	0.987263	1.17317	17.233	1.87991	44.9939	0.363213	2.40154	1.30016	14.1738	1.33548	39.8289	0.221716	243.253	110.824	82.2481	71.0396	88.5206	61.0429
281	VI004937AG	Pakistan	SA	1.00705	1.13815	16.8842	1.98764	44.3503	0.401362	2.48556	1.11987	13.5553	1.27328	38.9717	0.226231	246.815	98.3945	80.2842	64.0599	87.8725	56.3658
282	VI004942BG	Pakistan	SA	1.03066	1.30836	21.0283	2.23171	43.1979	0.425754	2.66932	1.60384	19.0006	1.8151	37.7862	0.301634	258.992	122.584	90.3572	81.3321	87.4724	70.8471
283	VI004954BG	Pakistan	SA	1.06301	1.17929	20.466	1.69776	44.5506	0.339048	2.86052	1.61445	18.3353	1.40385	39.4597	0.236996	269.097	136.9	89.5889	82.6887	88.5728	69.9004
284	VI004956AG	Pakistan	SA	1.03206	1.06363	15.6743	1.67093	44.9056	0.307133	2.59764	1.25097	13.1752	1.23483	40.1182	0.203573	251.695	117.614	84.0562	73.9008	89.3389	66.2819
285	VI004957AG	Pakistan	SA	1.04218	1.15689	18.048	1.87536	44.6757	0.350456	2.95655	1.29585	15.4263	1.35946	40.1583	0.221248	283.688	112.011	85.4739	72.4905	89.8885	63.1313
286	VI004958BG	Pakistan	SA	1.06033	1.04862	21.0082	1.88014	43.0964	0.346166	2.83703	1.18653	18.3473	1.38044	37.3448	0.198574	267.561	113.151	87.3341	73.4223	86.6542	57.364
287	VI004965BG	Pakistan	SA	0.991818	1.18511	17.5598	1.8689	41.8639	0.375441	2.77614	1.33549	14.5284	1.41853	36.9964	0.251263	279.904	112.689	82.7368	75.9016	88.3731	66.9246
288	VI004968AG	Pakistan	SA	1.02907	1.2159	19.1671	1.98847	46.1557	0.383184	2.44707	1.36912	16.5685	1.42546	42.5518	0.255561	237.793	112.602	86.4425	71.6862	92.192	66.694
289	VI004969AG	Pakistan	SA	1.01381	1.30293	15.5155	1.83036	45.2488	0.318899	2.36297	1.47577	13.6007	1.49931	40.1537	0.219655	233.077	113.266	87.6584	81.9135	88.7397	68.8792
290	VI004973B-BLM	India	SA	1.02134	1.21953	13.786	1.90135	47.3483	0.352765	2.48516	1.18735	10.4025	1.05267	42.7914	0.182702	243.323	97.3617	75.4574	55.3643	90.3759	51.7914
291	VI005022BG	India	SA	0.993379	1.33401	20.5755	2.26147	41.2342	0.401712	2.41532	1.58149	17.6915	1.7622	37.3716	0.273536	243.142	118.551	85.9833	77.9227	90.6325	68.0925
293	VI005030BY	Mexico	MA	1.05204	1.21789	21.3803	2.13274	42.0152	0.389643	2.56061	1.35398	18.8173	1.50285	38.2877	0.262017	243.393	111.174	88.0124	70.4657	91.1282	67.2455
294	VI005041AG	Unknown	UK	1.02729	1.21858	15.2337	1.94752	43.2146	0.328796	2.52067	1.14736	11.5895	1.00132	38.8906	0.152738	245.372	94.1556	76.0781	51.4153	89.994	46.4538
295	VI005066A-GM	India	SA	0.969874	1.27172	17.65	2.25096	46.8185	0.451211	2.32073	1.46739	15.7281	1.78469	42.5285	0.317846	239.282	115.386	89.1113	79.2856	90.8371	70.4429
296	VI014178BG	Kenya	AFR	1.03285	1.34386	22.0715	2.4079	43.557	0.418406	2.81567	1.51397	18.7614	1.84313	38.9373	0.292089	272.611	112.658	85.0028	76.5454	89.3939	69.8099

## Sheet: Table S3
Table S3 List of 124 mini core genotypes with country and geographical region of origin, phenotypic data for control (C ), Salinity (S) and relative value (% of control, Re) at early vegetative stage
AFR: Africa; EA: East Asia; EUR: Europe; MA: Central America; NAM: North America; OP: Oceania and the Pacific; SA: South Asia; SAM: South America; SEA: South East Asia; SWA: South West Asia; UK: unknown.
Entry_number	Entry_name	Country	Geographical_region	C_V30_Shoot_dry_wt	C_V30_SPAD	C_V30_Plant_height	C_V30_Leaf_injury	C_V30_leaf_size	C_V30_leaf_water_content	S_V30_Shoot_dry_wt	S_V30_SPAD	S_V30_Plant_height	S_V30_Leaf_injury	S_V30_leaf_size	S_V30_leaf_water_content	Re_V30_Shoot_dry_wt	Re_V30_SPAD	Re_V30_Plant_height	Re_V30_Leaf_injury	Re_V30_leaf_size	Re_V30_leaf_water_content
5	VI000170B-BR	Afghanistan	SWA	0.267198	38.2332	7.44478	2.10741	5.54465	0.376581	0.181804	34.0396	6.19728	5.19903	5.25917	0.448285	68.0409	89.0315	83.2433	246.702	94.8513	119.041
6	VI000175BY	India	SA	0.266959	36.4888	7.3037	1.92168	5.90609	0.301487	0.175553	32.3991	6.14808	4.53815	5.15726	0.42802	65.7604	88.7918	84.1776	236.156	87.3211	141.969
9	VI000212A-BLM	United States of America	NAM	0.208005	34.2678	6.6911	2.96979	5.93977	0.363881	0.116449	30.0947	5.49107	5.85074	5.1837	0.422021	55.984	87.822	82.0652	197.008	87.2711	115.978
14	VI000317BG	Pakistan	SA	0.340275	35.8676	10.8816	2.43896	9.0877	0.460116	0.248567	31.6474	9.25027	5.10634	7.86662	0.506534	73.0486	88.2338	85.0085	209.365	86.5634	110.088
15	VI000319AG	Pakistan	SA	0.204095	35.0499	7.1763	2.64752	4.50894	0.29451	0.165335	31.0778	6.56001	4.46164	5.19291	0.408219	81.0092	88.6674	91.4122	168.521	115.169	138.61
16	VI000380AG	Philippines	SEA	0.346943	36.7674	8.84154	1.47307	6.84452	0.400371	0.250809	32.629	7.71495	3.77465	6.07655	0.481945	72.291	88.7442	87.258	256.244	88.7798	120.375
18	VI000470AG	Pakistan	SA	0.345559	37.458	9.64863	1.62115	6.75972	0.393366	0.267256	32.8015	9.35948	3.93007	6.82506	0.560218	77.3402	87.5689	97.0032	242.426	100.967	142.417
19	VI000532BG	India	SA	0.321335	37.3958	6.70478	2.66589	8.23701	0.443985	0.222552	32.8614	5.85701	5.8569	7.29288	0.469779	69.2586	87.8744	87.3557	219.697	88.538	105.809
20	VI000537BG	India	SA	0.315316	35.1904	7.78199	1.8418	5.44323	0.298922	0.213835	31.2817	6.91557	3.97514	5.54	0.385543	67.8163	88.8927	88.8663	215.829	101.778	128.978
23	VI000554AG	India	SA	0.247318	35.2571	7.08082	2.31157	6.48742	0.380447	0.15791	31.1593	5.76166	5.68648	6.07776	0.466897	63.8492	88.3773	81.37	246	93.6853	122.723
28	VI000618AG	India	SA	0.2805	35.3648	9.93146	1.48285	5.96477	0.342231	0.181618	30.9931	8.73857	4.10669	5.28387	0.399499	64.7481	87.6382	87.9888	276.945	88.5846	116.734
30	VI000680AG	United States of America	NAM	0.294378	35.3408	8.09033	1.80737	6.50666	0.368139	0.215875	31.2877	7.11708	3.69989	6.50279	0.499904	73.3324	88.5314	87.9701	204.711	99.9405	135.792
32	VI000732AG	India	SA	0.39653	37.2846	10.7275	1.46086	7.56819	0.433879	0.286871	32.6413	9.74582	3.58325	6.43648	0.469424	72.3453	87.5464	90.849	245.283	85.0465	108.192
33	VI000735BG	India	SA	0.282662	35.9626	9.79528	1.95278	6.7871	0.343264	0.197809	31.3091	8.67661	5.44338	6.99492	0.468882	69.9807	87.0602	88.5795	278.751	103.062	136.595
35	VI000749AG	India	SA	0.290134	35.7709	8.05745	1.2774	5.87056	0.307673	0.226716	32.1101	7.27404	3.15951	5.10983	0.398468	78.1419	89.7659	90.2772	247.338	87.0417	129.51
36	VI000764AG	India	SA	0.329024	35.8852	8.25881	1.20039	7.10732	0.412659	0.228227	32.3079	7.17179	3.47522	6.40878	0.479355	69.3648	90.0312	86.838	289.507	90.1716	116.162
37	VI000766BG	India	SA	0.241771	35.3749	7.16986	2.08695	5.04528	0.285877	0.15437	30.6928	5.94094	3.72613	4.57833	0.353429	63.8496	86.7643	82.8599	178.544	90.7448	123.63
41	VI000852AG	India	SA	0.423741	37.6207	11.101	1.44603	8.58907	0.465434	0.29276	32.8285	10.0486	3.74125	7.80823	0.521334	69.0895	87.262	90.5198	258.725	90.9089	112.01
45	VI000981BG	Philippines	SEA	0.395603	36.137	9.60139	1.76282	9.91713	0.519178	0.304755	31.4181	8.73179	3.65281	8.70072	0.611056	77.0355	86.9417	90.943	207.213	87.7343	117.697
46	VI001023BG	India	SA	0.26391	36.136	8.31397	2.22741	8.10353	0.436637	0.188105	32.2897	7.1891	5.39045	8.32622	0.576867	71.276	89.3562	86.4701	242.005	102.748	132.116
50	VI001126BG	Australia	OP	0.43992	37.71	9.76427	1.63725	8.81908	0.528233	0.319266	32.5416	8.88356	3.87228	8.24662	0.560998	72.5736	86.2943	90.9802	236.511	93.5088	106.203
52	VI001191BG	Philippines	SEA	0.383001	35.3399	11.5951	1.60156	8.59777	0.457187	0.260304	31.1086	10.136	3.82598	8.12043	0.538415	67.9644	88.027	87.4157	238.892	94.4481	117.767
53	VI001211AG	Philippines	SEA	0.391719	37.1947	14.0844	2.07107	6.55217	0.407465	0.257931	32.7245	12.6851	5.03526	4.79724	0.429857	65.8458	87.9816	90.0643	243.124	73.216	105.495
55	VI001244AG	Philippines	SEA	0.363224	37.3434	10.4873	1.38997	7.27585	0.324746	0.280827	33.5557	9.34313	3.55159	6.71119	0.430403	77.3152	89.8571	89.0898	255.516	92.2393	132.535
57	VI001282AG	India	SA	0.278081	36.4191	7.51276	1.54148	6.09349	0.384706	0.196637	31.8345	6.66721	4.43666	4.94643	0.35837	70.7123	87.4117	88.7452	287.819	81.1756	93.1542
60	VI001385AG	India	SA	0.296713	35.9231	8.36115	1.72338	6.42139	0.320341	0.184114	31.7455	6.65701	4.90194	5.14006	0.434579	62.051	88.3707	79.6184	284.437	80.0458	135.661
66	VI001412AG	India	SA	0.353949	36.4961	9.58525	1.17099	7.22604	0.393241	0.244793	32.2277	8.42342	3.74772	6.15107	0.430872	69.1605	88.3046	87.8789	320.046	85.1237	109.57
67	VI001419BG	India	SA	0.23658	34.9802	6.92826	2.16249	4.68218	0.299187	0.176757	30.5182	5.93817	5.44281	5.04824	0.462432	74.7135	87.2443	85.7094	251.692	107.818	154.563
72	VI001490AG	Iran	SWA	0.290923	36.3655	7.82781	1.34948	6.21998	0.356513	0.189292	31.8935	6.80749	4.40827	5.03576	0.382821	65.0661	87.7027	86.9655	326.663	80.961	107.379
76	VI001533BG	India	SA	0.302713	35.2498	11.1238	2.19541	7.97816	0.40291	0.215063	31.1651	9.93715	5.25777	7.59887	0.522554	71.0452	88.412	89.3325	239.489	95.246	129.695
77	VI001535BG	India	SA	0.229396	36.0934	8.7482	2.63839	6.71203	0.36641	0.163106	31.805	7.7519	5.00816	5.92333	0.363592	71.1027	88.1187	88.6113	189.819	88.2495	99.231
78	VI001539AG	India	SA	0.251508	36.2657	7.19854	1.53877	5.34423	0.343286	0.186568	32.5555	6.57592	3.3679	5.12481	0.46545	74.1798	89.7695	91.3508	218.869	95.8942	135.587
79	VI001548AG	India	SA	0.273005	35.6913	7.70349	2.18088	5.46807	0.295329	0.17603	31.7759	6.82335	3.53645	4.4103	0.321052	64.4788	89.0297	88.5748	162.157	80.6554	108.71
80	VI001556BG	India	SA	0.267338	35.6305	8.99258	1.89058	5.03321	0.35244	0.179716	31.6587	7.88122	4.81143	4.72201	0.448131	67.2242	88.853	87.6414	254.494	93.8171	127.151
86	VI001612AG	Unknown	UK	0.267197	37.015	8.45313	1.95615	6.63451	0.396866	0.189188	32.7801	7.03905	4.33246	6.34509	0.506268	70.8049	88.5591	83.2715	221.479	95.6377	127.566
87	VI001628AG	India	SA	0.271629	35.8332	7.65916	1.36482	5.5105	0.35167	0.193306	32.005	6.62103	3.16873	4.92726	0.434393	71.1654	89.3167	86.4459	232.172	89.4159	123.523
88	VI001651BG	India	SA	0.300891	36.2539	7.22229	1.84409	8.54314	0.467649	0.191358	31.8378	6.28015	4.26077	6.67037	0.507585	63.5972	87.8188	86.9551	231.051	78.0787	108.54
90	VI001654BG	India	SA	0.28578	35.3748	9.16442	2.91901	5.99008	0.358535	0.195693	30.6923	8.72794	5.75471	6.30497	0.459972	68.4768	86.7632	95.2373	197.146	105.257	128.292
92	VI001692AG	India	SA	0.286107	36.1829	7.81002	1.74601	6.43587	0.346472	0.197931	32.4811	6.20216	3.6896	5.85383	0.434078	69.1807	89.7692	79.4128	211.316	90.9563	125.285
94	VI001728AG	India	SA	0.315707	36.6371	9.28458	1.99421	6.80334	0.344737	0.232168	32.7556	8.22548	4.80301	6.37248	0.440058	73.5392	89.4057	88.593	240.848	93.6669	127.65
95	VI001733BG	India	SA	0.340466	37.1662	11.2745	1.75713	8.57357	0.440262	0.248521	32.6662	9.71213	3.91125	9.06003	0.577241	72.9943	87.8921	86.1422	222.592	105.674	131.113
99	VI001806AG	Pakistan	SA	0.292367	35.8473	10.1186	1.60065	6.84806	0.427973	0.206786	31.7487	9.23999	4.21495	5.9873	0.497917	70.7281	88.5667	91.3171	263.326	87.4307	116.343
100	VI001806BG	Pakistan	SA	0.262006	35.6918	10.8379	1.52437	5.58137	0.329277	0.184081	31.1589	9.05999	3.91717	5.06581	0.399128	70.2582	87.3	83.5956	256.969	90.7628	121.213
101	VI001820BG	France	EUR	0.268103	34.7992	8.5093	1.37442	5.48634	0.293706	0.205425	30.4493	7.66946	3.31	5.43323	0.378649	76.6216	87.4999	90.1303	240.829	99.0319	128.921
103	VI001974BG	Korea, Republic of	EA	0.310613	36.1684	9.6059	2.38938	7.20255	0.367128	0.196077	31.3547	8.24296	5.13967	5.88782	0.423129	63.1257	86.6909	85.8115	215.105	81.7463	115.254
104	VI001993BG	Korea, Republic of	EA	0.261664	36.0113	9.13856	2.16343	6.12062	0.356795	0.177093	31.9556	7.64105	4.23594	5.91004	0.479141	67.6797	88.7377	83.6133	195.797	96.5595	134.29
106	VI002012BG	India	SA	0.295651	38.6722	8.4675	0.930843	6.0815	0.330492	0.199433	34.7168	7.6156	3.00195	4.8351	0.411361	67.4556	89.7718	89.9392	322.498	79.505	124.469
109	VI002173AG	India	SA	0.324719	36.6022	7.9633	1.76626	6.96242	0.443452	0.23222	32.0906	6.779	4.13379	6.6488	0.527447	71.5141	87.6741	85.1281	234.043	95.4955	118.941
111	VI002176AG	India	SA	0.238544	34.1102	7.51098	2.48333	4.25625	0.299543	0.167777	28.9513	6.48435	5.76984	4.55179	0.377546	70.3341	84.8757	86.3317	232.342	106.944	126.041
112	VI002176BG	India	SA	0.227442	35.3689	7.9647	2.13007	6.44606	0.313981	0.177408	31.2506	7.42208	4.28423	6.96207	0.456105	78.0011	88.3561	93.1873	201.131	108.005	145.265
117	VI002239AG	Afghanistan	SWA	0.275015	35.1775	11.0912	1.87426	5.93058	0.341852	0.167946	30.8771	10.4772	4.44679	5.69437	0.438765	61.0681	87.775	94.4637	237.256	96.0171	128.35
120	VI002402BG	Thailand	SEA	0.271375	36.7965	8.70854	1.64719	6.53846	0.373799	0.188809	32.3797	8.14847	4.13245	6.62573	0.481457	69.5751	87.9966	93.5688	250.879	101.335	128.801
121	VI002432AG	Thailand	SEA	0.382754	36.1269	11.9776	1.85533	8.15177	0.405459	0.309014	32.3012	10.1669	3.54162	6.61404	0.455274	80.7342	89.4104	84.8829	190.889	81.1363	112.286
122	VI002437BG	Korea, Republic of	EA	0.289703	36.5331	8.74493	1.90196	7.18756	0.366724	0.192739	32.5869	7.7541	4.45615	6.6441	0.431748	66.53	89.1985	88.6697	234.292	92.4388	117.731
123	VI002456AG	Korea, Republic of	EA	0.4206	37.3757	11.7844	1.42294	9.19998	0.497764	0.326149	32.8632	10.7655	3.92232	8.4225	0.601658	77.5437	87.9265	91.354	275.649	91.5491	120.872
125	VI002487AG	Pakistan	SA	0.243176	36.1731	8.10224	2.85811	5.25862	0.344236	0.135327	31.49	6.90608	5.80308	5.2324	0.448881	55.6498	87.0537	85.2366	203.039	99.5014	130.399
132	VI002611AG	Thailand	SEA	0.374582	37.249	12.288	1.9062	7.18175	0.370551	0.283119	33.1651	10.5615	4.65673	7.55393	0.469765	75.5827	89.0361	85.9497	244.294	105.182	126.775
135	VI002672AG	Thailand	SEA	0.28582	36.0967	10.0611	2.00567	6.43447	0.381962	0.256333	32.0456	8.97814	4.12549	7.26248	0.577828	89.6831	88.7769	89.2363	205.691	112.868	151.279
136	VI002739AG	Iran	SWA	0.408477	37.149	12.1536	2.02866	9.02305	0.461286	0.317014	32.0798	11.3704	4.74973	9.221	0.610297	77.6086	86.3542	93.5561	234.131	102.194	132.303
141	VI002877BG	Iran	SWA	0.287648	35.4604	8.37838	1.50268	6.63087	0.341708	0.209957	31.786	7.75327	3.83777	5.85728	0.412339	72.991	89.6379	92.539	255.396	88.3335	120.67
145	VI002986AG	India	SA	0.264791	35.8684	8.47809	1.55022	7.98102	0.345997	0.184418	31.7641	6.97188	4.16261	6.93553	0.474835	69.6465	88.5574	82.2342	268.518	86.9003	137.237
146	VI002993BG	India	SA	0.268928	36.3642	9.11663	1.8922	6.70052	0.419432	0.159728	31.9031	8.43517	4.66518	6.07917	0.517412	59.3944	87.7321	92.525	246.548	90.7269	123.36
150	VI003034BG	India	SA	0.225549	36.6725	6.54346	1.62237	6.81592	0.385084	0.141477	32.189	5.92522	4.48323	6.09745	0.459971	62.7255	87.7741	90.5518	276.339	89.459	119.447
151	VI003035AG	India	SA	0.297701	36.4657	7.89953	1.97425	5.71982	0.355232	0.16535	32.0657	6.68549	5.23902	4.59786	0.420797	55.5425	87.9339	84.6314	265.368	80.3847	118.457
152	VI003057BG	India	SA	0.300471	35.787	9.63338	2.18191	6.15157	0.370134	0.187742	30.5011	8.12491	5.26147	4.84229	0.452787	62.4827	85.2297	84.3412	241.141	78.7163	122.331
158	VI003135B-BL	India	SA	0.22696	35.4823	7.23311	3.30844	4.49071	0.290975	0.158506	30.8309	6.06824	6.48108	3.39293	0.340533	69.8387	86.8909	83.8953	195.895	75.5543	117.032
159	VI003159AG	India	SA	0.232384	37.4013	6.67162	2.04843	5.18509	0.280209	0.176059	33.7176	5.58049	5.04745	5.25328	0.368593	75.7623	90.1511	83.6453	246.406	101.315	131.542
163	VI003187BG	India	SA	0.382029	35.2071	8.72813	1.77164	8.49568	0.461525	0.253139	30.5888	7.70267	4.77884	7.45934	0.507236	66.2616	86.8824	88.2511	269.742	87.8016	109.904
167	VI003235AG	India	SA	0.203225	35.8404	8.01881	3.03593	5.8864	0.331401	0.146629	31.6704	7.08965	6.69692	5.66429	0.442495	72.1511	88.3649	88.4127	220.589	96.2266	133.523
168	VI003242AG	India	SA	0.287437	34.6936	8.94823	1.90065	6.1964	0.351727	0.226835	30.7166	8.32152	4.17054	6.1589	0.481535	78.9166	88.5368	92.9964	219.427	99.3948	136.906
169	VI003251A-BL	India	SA	0.298022	36.9666	7.58766	1.81471	5.26124	0.291885	0.173304	32.6453	6.43072	4.00867	4.61629	0.337507	58.1515	88.3103	84.7524	220.899	87.7416	115.63
175	VI003332AG	India	SA	0.357009	37.0673	8.05952	1.14522	6.81509	0.365833	0.272075	32.6074	7.05401	3.21464	6.65943	0.497842	76.2097	87.968	87.524	280.7	97.7159	136.085
177	VI003364AG	India	SA	0.310968	34.3363	8.03114	1.97368	6.20477	0.338292	0.230954	30.0095	7.31663	4.88191	6.09762	0.452977	74.2693	87.3987	91.1032	247.351	98.273	133.901
181	VI003413BG	India	SA	0.330944	35.6986	9.7429	1.8998	6.72637	0.360794	0.254666	31.3955	8.55279	3.95779	6.54054	0.494395	76.9515	87.9459	87.7849	208.326	97.2373	137.03
191	VI003517BG	India	SA	0.308208	35.7194	9.78481	1.84956	6.73725	0.340782	0.217708	31.4325	8.38514	5.27397	6.67924	0.471247	70.6366	87.9985	85.6954	285.147	99.139	138.284
196	VI003560BG	India	SA	0.249043	35.4836	7.51201	1.79479	6.25788	0.369623	0.190211	31.061	6.82274	3.75675	6.45515	0.469315	76.3767	87.5362	90.8244	209.314	103.152	126.972
197	VI003563A-BR	India	SA	0.286143	36.5215	8.42762	2.17731	6.04491	0.367795	0.205879	32.3076	7.35009	4.81942	5.59682	0.427736	71.9498	88.462	87.2143	221.348	92.5874	116.297
199	VI003602AG	India	SA	0.254286	34.9474	8.15771	1.77514	6.71186	0.357962	0.175553	31.0572	7.31956	4.05493	5.93537	0.413204	69.0376	88.8684	89.7257	228.428	88.431	115.432
200	VI003642AG	India	SA	0.31893	36.382	8.11564	1.5441	5.85484	0.358146	0.217313	32.0524	7.33096	3.81752	5.88411	0.484166	68.1382	88.0998	90.3312	247.232	100.5	135.187
203	VI003664AG	India	SA	0.302471	36.9285	8.15366	1.90897	6.17394	0.332879	0.216048	32.6225	7.2297	4.60347	6.24981	0.46469	71.4279	88.3395	88.6681	241.15	101.229	139.597
204	VI003678BG	India	SA	0.343798	36.042	7.99651	1.51301	6.70827	0.415206	0.248594	31.2234	7.13595	4.24987	6.92946	0.528035	72.3083	86.6308	89.2384	280.887	103.297	127.174
210	VI003734B-BR	India	SA	0.359024	36.6484	9.94984	2.36335	8.59165	0.506653	0.283245	32.5221	9.05513	4.43301	9.49261	0.66738	78.8931	88.7408	91.0078	187.573	110.486	131.723
212	VI003744AG	India	SA	0.297255	36.0145	8.9821	1.35006	6.61711	0.362285	0.227896	32.1514	7.88348	3.12144	6.80065	0.506432	76.667	89.2734	87.7688	231.207	102.774	139.788
215	VI003785BG	India	SA	0.270287	38.4732	7.27543	1.79942	6.75005	0.42504	0.157802	34.2639	6.08321	4.36587	5.55489	0.447018	58.3831	89.0591	83.6131	242.626	82.2941	105.171
216	VI003795AG	India	SA	0.258883	36.3931	6.19314	1.95815	5.05776	0.324284	0.163683	32.4887	5.40674	4.04002	4.14398	0.360452	63.2267	89.2715	87.3021	206.318	81.9331	111.153
217	VI003801BG	India	SA	0.309081	36.7165	7.94473	2.09862	8.33191	0.392812	0.235967	32.4418	6.78816	4.02661	9.17134	0.621087	76.3447	88.3575	85.4423	191.869	110.075	158.113
218	VI003882A-BLM	Afghanistan	SWA	0.280888	35.973	7.79726	1.70093	6.76488	0.405852	0.190323	32.0283	6.44172	3.98562	5.89452	0.44694	67.7575	89.0342	82.6152	234.32	87.1341	110.124
219	VI003886B-BR	India	SA	0.266499	35.9669	7.06933	2.55856	6.34153	0.340078	0.161784	31.5498	5.79966	5.4052	5.29811	0.376727	60.707	87.719	82.0397	211.26	83.5462	110.776
224	VI003914AG	India	SA	0.367423	36.08	9.29395	1.79986	7.25361	0.420077	0.25156	31.3422	7.92782	4.31517	6.386	0.473744	68.4661	86.8686	85.3009	239.751	88.0389	112.775
225	VI003925B-BLM	India	SA	0.217883	33.8375	7.11621	2.16931	5.52518	0.320251	0.171697	30.2196	5.94906	5.8075	5.41578	0.436948	78.8025	89.3082	83.5987	267.712	98.0201	136.439
226	VI003927AG	India	SA	0.293653	34.9131	6.48613	1.87922	6.28069	0.36485	0.19581	30.6462	5.38622	4.03904	5.69258	0.415384	66.6806	87.7785	83.0421	214.932	90.6363	113.851
228	VI003942AG	Afghanistan	SWA	0.297777	36.6856	9.30091	1.58606	6.56445	0.356684	0.212208	32.4533	8.45965	3.85743	6.18872	0.435603	71.2641	88.4634	90.955	243.208	94.2763	122.126
231	VI003948B-BR	India	SA	0.258123	37.1599	8.19253	1.46397	7.43109	0.40158	0.179198	32.9683	7.52292	4.24674	7.60473	0.49858	69.4236	88.7202	91.8266	290.084	102.337	124.155
233	VI003954BG	India	SA	0.290862	35.8038	7.86364	1.99893	6.8865	0.349387	0.170718	31.4451	6.93075	4.52416	6.03363	0.425097	58.6939	87.8261	88.1367	226.329	87.6154	121.669
236	VI003959BG	India	SA	0.285777	37.2911	8.92818	1.6099	4.92251	0.351394	0.217053	32.7772	7.95185	4.06714	4.15693	0.463415	75.952	87.8955	89.0646	252.633	84.4473	131.879
237	VI004006A-GM	India	SA	0.242988	36.1852	9.53791	1.85694	5.02519	0.310158	0.16882	31.8009	8.67214	4.68307	5.19031	0.475217	69.4768	87.8837	90.9229	252.192	103.286	153.218
238	VI004010AG	India	SA	0.313045	35.9668	10.3796	1.73283	7.5745	0.398286	0.214672	31.7326	9.10338	3.32872	6.42835	0.443449	68.5755	88.2276	87.7048	192.098	84.8682	111.339
240	VI004044BG	India	SA	0.286886	35.3501	10.196	1.84373	6.44633	0.411018	0.217042	31.1837	9.24392	3.6456	5.81218	0.450799	75.6546	88.2139	90.6625	197.729	90.1625	109.679
244	VI004096AG	India	SA	0.241759	35.2194	8.10422	2.08561	5.86182	0.326818	0.19191	30.7969	7.70184	4.53281	5.3993	0.394573	79.3807	87.4428	95.035	217.338	92.1095	120.732
247	VI004138BG	India	SA	0.264747	34.901	6.75465	1.91843	6.24371	0.391392	0.126971	29.9356	5.15885	4.91695	4.16327	0.368656	47.9592	85.7728	76.3748	256.3	66.6794	94.1909
250	VI004243B-BR	Turkey	SWA	0.270206	35.7464	8.26641	2.25748	8.37131	0.473016	0.17324	31.1808	7.64751	4.20486	7.57778	0.550178	64.1139	87.2278	92.5131	186.264	90.5208	116.313
254	VI004307AG	Afghanistan	SWA	0.254735	36.5696	7.75931	1.47079	5.69764	0.336671	0.189663	32.4476	7.12792	4.0086	5.04897	0.451919	74.4551	88.7281	91.8629	272.548	88.6151	134.231
256	VI004347B-BLM	India	SA	0.257499	35.4516	9.39901	2.31258	6.68843	0.376163	0.17986	31.364	9.39487	5.47885	6.21605	0.464765	69.8487	88.4701	99.956	236.916	92.9372	123.554
258	VI004423AG	Iran	SWA	0.267918	35.2669	8.25502	2.56618	7.12538	0.453192	0.170223	30.8044	7.02309	4.93095	5.85041	0.448278	63.5356	87.3464	85.0767	192.151	82.1067	98.9157
259	VI004432B-BR	Iran	SWA	0.207998	35.4022	6.99619	1.43571	5.08515	0.325612	0.104344	30.7935	6.1896	3.79596	4.1569	0.396844	50.1659	86.982	88.471	264.397	81.7459	121.876
262	VI004666AG	Iran	SWA	0.218354	35.4432	7.3549	3.25169	5.07666	0.335556	0.161894	31.1432	6.41257	6.02614	5.52819	0.456775	74.1429	87.8679	87.1877	185.323	108.894	136.125
263	VI004691AG	Iran	SWA	0.266165	35.0727	9.41981	1.32374	5.84763	0.352981	0.192101	30.9945	8.21828	3.52882	5.29121	0.426128	72.1737	88.3722	87.2446	266.58	90.4846	120.723
265	VI004710AG	Iran	SWA	0.224463	35.7541	7.81408	1.8369	4.88868	0.257739	0.15172	31.9454	6.84384	4.32748	5.17522	0.39161	67.5923	89.3475	87.5834	235.586	105.861	151.941
266	VI004734AG	Iran	SWA	0.259091	36.9738	7.66841	1.70654	5.92612	0.341618	0.166964	32.9961	6.89717	4.08872	5.19904	0.381592	64.4422	89.2419	89.9427	239.591	87.7309	111.702
267	VI004743AG	India	SA	0.288444	36.6727	9.12539	1.59841	6.24611	0.348327	0.207315	32.1548	8.41285	3.90871	5.97135	0.441518	71.8737	87.6804	92.1917	244.538	95.601	126.754
269	VI004810BG	India	SA	0.280877	38.3154	6.87804	1.85618	7.59283	0.440222	0.187024	33.8912	5.93287	4.63173	6.60401	0.539448	66.5858	88.4531	86.2581	249.531	86.9768	122.54
274	VI004853BG	India	SA	0.284239	37.0665	10.0498	2.12524	5.91795	0.299055	0.177498	32.6446	8.71965	4.87019	5.41944	0.419093	62.4469	88.0704	86.7644	229.16	91.5763	140.139
278	VI004931AG	Pakistan	SA	0.243332	35.1039	9.07134	2.0449	5.92059	0.343933	0.191992	30.8697	8.13926	4.39556	6.27563	0.504179	78.9013	87.9379	89.725	214.952	105.997	146.592
280	VI004934AG	Pakistan	SA	0.363238	37.494	11.0646	1.66369	8.66379	0.463265	0.260137	33.2605	10.0338	4.45386	8.53745	0.60151	71.6161	88.7091	90.6843	267.71	98.5418	129.842
281	VI004937AG	Pakistan	SA	0.362007	36.9253	10.3969	1.55243	7.61811	0.408387	0.246296	32.5885	8.88314	4.18504	6.87305	0.478076	68.0363	88.2552	85.4401	269.581	90.2198	117.065
282	VI004942BG	Pakistan	SA	0.296993	35.83	10.6319	2.30193	5.51074	0.290583	0.231538	32.1066	9.57246	5.16377	5.76725	0.494704	77.9608	89.6083	90.0355	224.324	104.655	170.246
283	VI004954BG	Pakistan	SA	0.393931	37.0873	10.7737	1.77828	9.95247	0.517972	0.264784	32.9299	9.44463	4.25078	8.00431	0.529406	67.2158	88.7903	87.6636	239.038	80.4254	102.208
284	VI004956AG	Pakistan	SA	0.283741	36.9773	8.72421	2.02077	6.85477	0.350259	0.196638	32.5909	8.07943	4.32821	5.91052	0.430444	69.3019	88.1377	92.6093	214.186	86.2249	122.893
286	VI004958BG	Pakistan	SA	0.282597	35.8083	10.6509	2.21173	8.33284	0.44742	0.180496	31.6794	9.20697	4.97672	7.34732	0.500218	63.8705	88.4695	86.4428	225.015	88.173	111.801
287	VI004965BG	Pakistan	SA	0.30555	35.1674	10.0194	1.50406	9.13315	0.453126	0.213872	31.5053	9.1225	3.94024	8.4052	0.505901	69.9958	89.5869	91.0485	261.974	92.0295	111.647
290	VI004973B-BLM	India	SA	0.270748	36.2653	7.3124	2.55845	5.56131	0.361337	0.209612	32.5035	6.35646	4.12836	5.45621	0.414815	77.4198	89.6269	86.9272	161.362	98.1103	114.8
291	VI005022BG	India	SA	0.242636	35.181	8.93413	2.88103	7.22053	0.413601	0.177428	30.7003	7.88747	5.94455	7.60597	0.626539	73.1253	87.2637	88.2847	206.334	105.338	151.484
294	VI005041AG	Unknown	UK	0.271432	36.5386	6.63613	1.71057	6.65949	0.38327	0.193033	32.5296	5.65525	4.75819	7.3111	0.54056	71.1166	89.028	85.219	278.164	109.785	141.039
296	VI014178BG	Kenya	AFR	0.367161	37.0955	10.4046	2.20348	7.44755	0.41426	0.27974	33.2726	9.1096	4.16273	7.74021	0.611492	76.1902	89.6943	87.5536	188.916	103.93	147.611

## Sheet: Table S4
Table S4 List of 124 mini core genotypes with country and geographical region of origin, phenotypic data for control (C ), Salinity (S) and relative value (% of control, Re) at reproductive stage
AFR: Africa; EA: East Asia; EUR: Europe; MA: Central America; NAM: North America; OP: Oceania and the Pacific; SA: South Asia; SAM: South America; SEA: South East Asia; SWA: South West Asia; UK: unknown.
Entry_number	Entry_name	Country	Geographical_region	C_time__to_flowering	C_time_to_maturity	C_Repro_Plant_height	C_Repro_Shoot_dry_wt	C_No_of_Pods_plant	C_Pod_length	C_Seeds_pod	C_Seed_Yield	C_100_seed_wt	S_time_to_flowering	S_time_to_maturity	S_Repro_Plant_height	S_Repro_Shoot_dry_wt	S_No_of_Pods_plant	S_Pod_length	S_Seeds_pod	S_Seed_Yield	S_100_seed_wt	Re_time_to_flowering	Re_time_to_maturity	Re_Repro_Plant_height	Re_Repro_Shoot_dry_wt	Re_No_of_Pods_plant	Re_Pod_length	Re_Seeds_pod	Re_Seed_Yield	Re_100_seed_wt
5	VI000170B-BR	Afghanistan	SWA	53.8321	70.6083	24.844	4.35438	4.5732	5.69849	8.42084	0.844584	2.71687	56.2436	73.7698	16.9495	3.4786	1.23351	5.62198	8.07132	0.281964	2.81224	104.48	104.478	68.2236	79.8873	26.9727	98.6573	95.8494	33.3849	103.51
6	VI000175BY	India	SA	46.2192	60.4011	20.5758	3.86913	6.26219	4.96929	7.05761	1.27169	3.10683	48.3554	63.1101	14.331	3.0255	3.81745	4.89278	6.7081	0.865047	3.2592	104.622	104.485	69.6498	78.1959	60.9603	98.4603	95.0477	68.0237	104.904
9	VI000212A-BLM	United States of America	NAM	49.4482	68.8848	25.8746	5.88542	3.12654	5.70917	8.08484	0.722365	3.35874	NA	NA	20.353	5.15987	0	NA	NA	0	NA	NA	NA	78.6605	87.6721	0	NA	NA	0	NA
14	VI000317BG	Pakistan	SA	49.9012	70.0572	27.3698	4.37146	3.75017	6.94288	9.30039	1.61699	4.4731	51.9441	74.2424	21.4819	3.51256	1.64668	6.86637	8.95088	0.846438	4.15221	104.094	105.974	78.4874	80.352	43.9095	98.898	96.242	52.3464	92.8261
15	VI000319AG	Pakistan	SA	63.3023	81.8072	24.3926	4.52743	1.22255	6.2901	9.10806	0.35783	2.60454	65.5897	NA	18.2415	3.63251	0	NA	NA	0	NA	103.613	NA	74.7827	80.2334	0	NA	NA	0	NA
16	VI000380AG	Philippines	SEA	45.9387	62.8753	24.7517	3.78795	4.72264	7.44014	7.98478	1.54474	6.40188	47.8764	65.8766	19.1311	2.88003	3.521	7.36363	7.63527	1.29993	6.41043	104.218	104.774	77.2919	76.0314	74.5557	98.9716	95.6228	84.1523	100.134
18	VI000470AG	Pakistan	SA	46.305	66.6847	24.4812	5.19676	3.54052	6.80005	7.40833	1.33003	6.54324	49.3746	69.9101	18.86	4.31072	3.01982	6.72354	7.05882	1.31224	6.67807	106.629	104.837	77.0387	82.9502	85.2931	98.8748	95.2822	98.6624	102.061
19	VI000532BG	India	SA	49.0996	66.7598	18.6731	3.4832	7.30765	6.02291	9.61985	1.71791	2.54299	51.4089	70.9443	11.5281	2.48752	0.954145	5.9464	9.27033	0.244309	2.41021	104.703	106.268	61.7366	71.4148	13.0568	98.7297	96.3668	14.2213	94.7786
20	VI000537BG	India	SA	62.1022	75.5363	24.7681	4.65149	3.75837	5.75844	8.8485	0.866584	3.14944	63.8086	77.8196	19.1644	3.87303	3.01122	5.68192	8.49898	0.680294	3.03891	102.748	103.023	77.375	83.2644	80.1204	98.6713	96.0501	78.503	96.4904
23	VI000554AG	India	SA	45.9464	61.5551	19.316	3.44583	3.80249	5.21509	7.88939	0.801033	2.61149	47.572	64.1054	13.0267	2.49337	0.818658	5.13857	7.53988	0.197035	2.43312	103.538	104.143	67.4397	72.3591	21.5295	98.5329	95.5699	24.5976	93.17
28	VI000618AG	India	SA	40.0502	57.9812	18.346	3.72772	7.9942	5.37429	8.49836	1.3328	2.85205	41.8512	60.3972	14.2311	2.94234	3.90435	5.29778	8.14885	0.76436	2.71166	104.497	104.167	77.5703	78.9312	48.8398	98.5763	95.8873	57.3498	95.0778
30	VI000680AG	United States of America	NAM	42.6788	59.4637	17.8993	3.52374	4.77114	5.27617	7.35719	0.974167	2.77413	44.2588	61.4868	12.9488	2.74311	2.3256	5.19966	7.00768	0.389524	2.63238	103.702	103.402	72.3427	77.8465	48.7431	98.5499	95.2494	39.9853	94.8902
32	VI000732AG	India	SA	66.9291	85.3227	42.9764	4.88002	1.16135	6.10373	8.43152	0.534148	5.35605	68.162	87.7823	36.6987	4.04227	1.81334	6.02721	8.08201	0.603846	5.17296	101.842	102.883	85.3927	82.833	156.141	98.7465	95.8547	113.048	96.5816
33	VI000735BG	India	SA	63.8876	82.0892	36.9815	5.77728	3.94038	5.94899	9.06703	1.07785	3.90484	67.9198	86.58	32.2766	4.99596	2.4853	5.87247	8.71752	0.733276	3.61852	106.311	105.471	87.2777	86.4761	63.0725	98.7139	96.1452	68.0312	92.6677
35	VI000749AG	India	SA	46.994	62.5792	23.5984	4.49219	7.53919	5.79097	9.07264	1.67628	3.17552	47.478	64.4059	17.0624	3.58024	4.35761	5.71446	8.72313	1.0362	3.26331	101.03	102.919	72.3032	79.6992	57.7995	98.6788	96.1476	61.8155	102.765
36	VI000764AG	India	SA	71.5278	87.7264	28.3585	5.69856	1.79116	5.29206	7.43873	0.488793	3.10419	NA	NA	20.3045	4.83973	0	NA	NA	0	NA	NA	NA	71.5993	84.929	0	NA	NA	0	NA
37	VI000766BG	India	SA	46.6989	63.2846	20.5259	3.5962	5.3473	5.1282	8.0621	1.0725	3.06393	49.6888	66.6379	15.1904	2.78744	2.90937	5.05169	7.71259	0.610464	2.93096	106.402	105.299	74.0058	77.5109	54.4082	98.508	95.6648	56.9198	95.66
41	VI000852AG	India	SA	43.5079	59.3942	22.0951	3.7658	5.20898	5.95096	6.65023	1.47286	5.03497	45.8113	62.6181	15.3925	2.90386	2.04938	5.87445	6.30072	0.497196	4.96538	105.294	105.428	69.6648	77.1114	39.3432	98.7143	94.7444	33.7572	98.6178
45	VI000981BG	Philippines	SEA	37.8551	56.9714	19.3968	3.50186	4.21627	5.21598	7.87338	0.996287	3.00846	39.4327	59.5258	12.6093	2.68045	3.22842	5.13947	7.52387	0.67759	2.97638	104.168	104.484	65.007	76.5435	76.5706	98.5331	95.5609	68.0115	98.9338
46	VI001023BG	India	SA	43.8251	59.6502	19.1944	3.3898	4.67367	5.65801	7.46995	1.3252	4.45921	45.5235	62.2303	12.5002	2.49528	1.64096	5.5815	7.12044	0.434303	4.54908	103.875	104.325	65.1241	73.6114	35.1108	98.6477	95.3211	32.7727	102.015
50	VI001126BG	Australia	OP	NA	NA	29.2838	6.03255	0	NA	NA	0	NA	NA	NA	23.261	5.1593	0	NA	NA	0	NA	NA	NA	79.4329	85.5243	NA	NA	NA	NA	NA
52	VI001191BG	Philippines	SEA	45.2549	61.9924	24.3568	3.74034	3.98087	6.73776	8.45633	1.16846	4.57356	47.0407	64.6677	18.7022	2.9421	2.7586	6.66125	8.10682	0.876917	4.57341	103.946	104.316	76.7842	78.6586	69.2966	98.8644	95.8669	75.0487	99.9966
53	VI001211AG	Philippines	SEA	48.6151	65.2253	26.2548	3.88579	4.04347	6.50159	7.96825	1.43479	5.41435	50.4476	67.9692	18.7069	2.89994	1.47298	6.42508	7.61874	0.699961	5.34504	103.769	104.207	71.2516	74.6293	36.4285	98.8232	95.6137	48.785	98.7198
55	VI001244AG	Philippines	SEA	47.2533	64.6546	26.8842	4.69174	2.94834	6.9184	7.62969	0.995529	6.253	48.7296	66.6201	20.4807	3.88094	2.87702	6.84189	7.28018	1.07605	6.0503	103.124	103.04	76.1811	82.7185	97.5813	98.8941	95.4191	108.089	96.7584
57	VI001282AG	India	SA	43.6128	59.6338	20.1648	3.80623	5.59481	5.56694	8.26414	1.27231	2.9821	46.1061	62.1967	13.3799	2.91228	3.10302	5.49042	7.91463	0.684347	2.69589	105.717	104.298	66.3531	76.5135	55.4625	98.6256	95.7707	53.7876	90.4022
60	VI001385AG	India	SA	50.768	70.7377	28.523	4.50247	5.70006	5.98406	9.25614	1.04762	2.68903	50.9693	72.8144	19.8579	3.60981	1.59256	5.90755	8.90662	0.330472	2.62208	100.396	102.936	69.6207	80.1741	27.9394	98.7214	96.224	31.5452	97.5103
66	VI001412AG	India	SA	58.174	79.8777	29.4267	4.58368	4.3223	6.28559	9.47112	1.20514	3.33915	57.2005	81.5373	22.9512	3.78759	2.83589	6.20908	9.12161	0.84541	3.39411	98.3266	102.078	77.9943	82.632	65.6108	98.7828	96.3097	70.1504	101.646
67	VI001419BG	India	SA	62.977	77.4354	26.3019	4.77091	4.04172	6.44436	9.11097	0.91514	2.73432	67.5938	80.5203	18.0452	3.84399	1.82572	6.36784	8.76146	0.404687	2.67544	107.331	103.984	68.608	80.5713	45.1718	98.8127	96.1638	44.2214	97.8467
72	VI001490AG	Iran	SWA	43.0849	60.0521	17.9972	3.52111	5.15796	5.42997	7.62217	1.09389	3.07491	44.8509	62.944	10.6071	2.679	2.71786	5.35346	7.27266	0.383272	3.00604	104.099	104.816	58.9372	76.0841	52.6924	98.5909	95.4145	35.0377	97.7602
76	VI001533BG	India	SA	46.2386	62.7957	33.6742	4.44634	1.15105	6.02937	8.33651	0.364207	3.61524	47.6232	65.2578	25.0802	3.63086	0.0448877	5.95286	7.98699	0.0404801	3.47449	102.995	103.921	74.479	81.6594	3.89971	98.731	95.8075	11.1146	96.1067
77	VI001535BG	India	SA	60.1712	78.4755	30.5405	5.82488	3.06123	6.89377	9.0705	0.759152	3.9989	62.85	81.4476	22.6576	5.23839	1.18869	6.81725	8.72099	0.375271	4.0873	104.452	103.787	74.1887	89.9312	38.8303	98.8901	96.1467	49.4329	102.211
78	VI001539AG	India	SA	NA	NA	25.5398	5.78717	0	NA	NA	0	NA	NA	NA	19.2571	4.9577	0	NA	NA	0	NA	NA	NA	75.4002	85.6669	NA	NA	NA	NA	NA
79	VI001548AG	India	SA	45.2204	61.3525	23.8824	3.94038	7.90451	5.54636	8.41537	1.67454	3.00953	46.9464	64.2664	17.9958	3.10925	5.49089	5.46984	8.06586	1.09262	3.06377	103.817	104.749	75.3518	78.9073	69.4653	98.6205	95.8467	65.249	101.802
80	VI001556BG	India	SA	NA	NA	27.6147	4.45331	0	NA	NA	0	NA	NA	NA	19.8861	3.56337	0	NA	NA	0	NA	NA	NA	72.0127	80.0161	NA	NA	NA	NA	NA
86	VI001612AG	Unknown	UK	47.7195	62.4826	22.0904	4.72478	5.44157	5.7302	8.48126	1.24422	3.39167	49.3884	65.2962	15.8279	3.78386	2.30614	5.65369	8.13175	0.619762	3.61173	103.497	104.503	71.6505	80.0855	42.38	98.6648	95.879	49.8113	106.488
87	VI001628AG	India	SA	NA	NA	25.4561	6.38186	0	NA	NA	0	NA	NA	NA	19.1486	5.5435	0	NA	NA	0	NA	NA	NA	75.2223	86.8633	NA	NA	NA	NA	NA
88	VI001651BG	India	SA	46.2899	83.2575	26.8634	5.6811	1.85123	5.1202	7.83727	0.50603	2.93755	NA	NA	18.5693	4.72405	0	NA	NA	0	NA	NA	NA	69.1249	83.1537	0	NA	NA	0	NA
90	VI001654BG	India	SA	43.8184	60.5133	19.2453	3.18132	3.98033	5.7996	8.28796	0.897617	3.27895	45.6319	63.462	13.2456	2.29588	1.05279	5.72309	7.93845	0.299684	3.15482	104.139	104.873	68.8254	72.1675	26.4498	98.6807	95.7829	33.3866	96.2144
92	VI001692AG	India	SA	42.172	59.9458	20.9569	3.57166	6.65999	5.79965	7.93654	1.44956	2.60292	44.7894	62.801	14.2662	2.70308	3.45183	5.72314	7.58703	0.644297	2.37161	106.206	104.763	68.0739	75.6813	51.8294	98.6808	95.5962	44.4479	91.1133
94	VI001728AG	India	SA	60.9546	82.6354	30.4384	5.18871	1.75444	6.32051	8.78429	0.499518	2.98931	60.6413	NA	23.3444	4.43091	0	NA	NA	0	NA	99.486	NA	76.694	85.3952	0	NA	NA	0	NA
95	VI001733BG	India	SA	43.989	61.5179	25.2934	3.76612	6.70455	5.77101	8.03245	1.87188	3.75787	46.8588	65.1027	19.1987	2.86646	2.97117	5.6945	7.68293	0.940994	3.80186	106.524	105.827	75.9042	76.1118	44.3158	98.6742	95.6488	50.2701	101.171
99	VI001806AG	Pakistan	SA	58.0174	77.9783	29.485	4.51486	2.34391	5.35426	8.39965	0.594168	2.61102	60.4486	80.5975	22.9756	3.65866	1.03269	5.27774	8.05014	0.491024	2.36319	104.191	103.359	77.923	81.0359	44.0584	98.571	95.839	82.6406	90.5082
100	VI001806BG	Pakistan	SA	NA	NA	29.5215	5.28313	0	NA	NA	1	NA	NA	NA	22.4962	4.37602	0	NA	NA	0	NA	NA	NA	76.2027	82.83	NA	NA	NA	0	NA
101	VI001820BG	France	EUR	53.8386	68.7288	25.7912	4.23537	3.60219	6.20724	8.78681	0.670311	3.47623	55.8904	71.7754	17.4905	3.29788	1.606	6.13073	8.4373	0.313793	3.49942	103.811	104.433	67.8157	77.8652	44.5839	98.7674	96.0223	46.8131	100.667
103	VI001974BG	Korea, Republic of	EA	40.3486	57.6223	21.4771	3.27998	4.38195	5.47176	8.54312	1.01367	2.54446	42.7325	60.487	14.5574	2.39978	1.43756	5.39525	8.19361	0.270674	2.29255	105.908	104.971	67.7811	73.1643	32.8063	98.6017	95.9089	26.7024	90.0995
104	VI001993BG	Korea, Republic of	EA	44.2632	61.8143	22.7994	3.74388	3.661	5.942	8.96963	0.876718	2.73535	44.3461	64.7306	16.7059	2.8944	2.32263	5.86549	8.62012	0.497144	2.61543	100.187	104.718	73.2735	77.3102	63.4424	98.7124	96.1034	56.7052	95.6158
106	VI002012BG	India	SA	42.235	60.3487	16.6253	3.47667	5.3478	5.83183	7.89851	1.10026	2.87817	43.8081	62.917	10.9883	2.63137	2.19938	5.75532	7.549	0.503755	2.69986	103.725	104.256	66.0937	75.6867	41.1268	98.688	95.575	45.7852	93.8046
109	VI002173AG	India	SA	45.1053	59.5581	20.7323	3.74401	5.26304	5.31218	7.42423	1.08169	3.2272	47.0166	62.4314	14.5091	2.89277	4.60391	5.23567	7.07472	0.651285	3.16469	104.237	104.824	69.9829	77.2639	87.4764	98.5597	95.2923	60.2097	98.0632
111	VI002176AG	India	SA	43.6995	60.8688	21.6164	3.74259	5.79912	5.37206	8.25046	1.21427	2.75143	47.2206	64.793	14.5925	2.8123	1.5156	5.29555	7.90094	0.357465	2.57707	108.058	106.447	67.5067	75.1433	26.135	98.5758	95.7637	29.4386	93.6626
112	VI002176BG	India	SA	55.2772	72.1242	29.5171	5.04237	3.29426	6.57114	9.81791	0.865234	3.50391	58.9314	76.2271	24.818	4.34035	1.09857	6.49463	9.4684	0.379885	3.42124	106.611	105.689	84.08	86.0776	33.348	98.8356	96.4401	43.9055	97.6408
117	VI002239AG	Afghanistan	SWA	57.0688	75.3574	32.8705	6.16958	2.96117	5.30195	8.07486	0.600026	2.8023	59.6963	78.7772	26.2081	5.62943	1.38145	5.22544	7.72534	0.263857	2.66736	104.604	104.538	79.7313	91.2449	46.6524	98.5569	95.6716	43.9742	95.1846
120	VI002402BG	Thailand	SEA	44.1064	61.5036	24.2545	3.88787	4.75166	5.31092	7.30057	1.21598	3.32251	46.9563	64.5925	18.9064	3.00028	2.36558	5.23441	6.95105	0.517946	3.08004	106.461	105.022	77.95	77.1703	49.7844	98.5594	95.2125	42.5951	92.702
121	VI002432AG	Thailand	SEA	47.6391	65.7888	27.5437	4.49734	5.33722	6.93735	7.60024	1.60136	5.82576	48.776	68.0754	21.4677	3.67922	2.58057	6.86084	7.25073	1.14429	5.95597	102.387	103.476	77.9405	81.8088	48.3504	98.8971	95.4013	71.4574	102.235
122	VI002437BG	Korea, Republic of	EA	42.7514	59.4991	17.7105	3.62284	4.04872	4.86021	6.89124	0.715792	3.40527	43.2289	61.9654	11.2833	2.78437	1.76955	4.7837	6.54173	0.375292	3.65643	101.117	104.145	63.71	76.8559	43.7064	98.4258	94.9282	52.4303	107.376
123	VI002456AG	Korea, Republic of	EA	44.7702	63.9837	24.5185	4.13146	4.8945	6.89308	8.30596	1.43522	4.39522	45.0008	66.3387	17.9989	3.23873	1.92159	6.81657	7.95645	0.682235	4.23389	100.515	103.681	73.4095	78.3918	39.2602	98.89	95.792	47.5354	96.3296
125	VI002487AG	Pakistan	SA	47.2491	60.8126	18.7173	3.3998	4.65234	5.1772	7.00379	0.897372	2.9406	48.6095	63.4755	11.4144	2.42637	1.69894	5.10069	6.65428	0.273352	2.65552	102.879	104.379	60.9833	71.3679	36.518	98.5221	95.0097	30.4614	90.3055
132	VI002611AG	Thailand	SEA	56.4201	73.7902	29.388	4.13355	3.94489	6.82566	8.05498	1.14104	4.64687	58.8726	76.8219	22.4396	3.3966	3.65954	6.74915	7.70547	1.28509	4.95801	104.347	104.109	76.3562	82.1715	92.7664	98.8791	95.6609	112.625	106.696
135	VI002672AG	Thailand	SEA	47.1564	63.9996	24.124	4.40704	4.37698	6.35115	8.08877	1.31446	4.808	48.2813	66.3226	17.9092	3.55771	3.1903	6.27464	7.73926	1.20432	4.92099	102.385	103.63	74.238	80.7279	72.8882	98.7953	95.6791	91.621	102.35
136	VI002739AG	Iran	SWA	47.4235	66.2436	26.2999	4.22049	4.09782	6.56388	7.27521	1.40486	6.89374	48.4071	68.8572	19.6012	3.39899	2.60386	6.48737	6.9257	1.20213	6.80483	102.074	103.945	74.5294	80.5355	63.5425	98.8344	95.1959	85.5695	98.7103
141	VI002877BG	Iran	SWA	46.1056	63.302	19.9846	3.85255	5.92694	5.67814	7.95042	1.55272	3.87643	49.363	66.7524	14.6026	2.99039	2.65062	5.60163	7.60091	0.831839	3.6873	107.065	105.451	73.0691	77.6212	44.7215	98.6525	95.6039	53.573	95.1211
145	VI002986AG	India	SA	58.9101	73.085	28.6426	4.66342	2.39247	6.14605	8.41158	0.635495	3.14608	NA	NA	21.8767	3.97258	0	NA	NA	0	NA	NA	NA	76.3781	85.186	0	NA	NA	0	NA
146	VI002993BG	India	SA	63.1207	73.3643	31.1528	4.7903	1.89755	6.18761	9.04739	0.411477	3.08157	NA	NA	23.0832	4.02667	0	NA	NA	0	NA	NA	NA	74.0967	84.0587	0	NA	NA	0	NA
150	VI003034BG	India	SA	62.1065	74.5395	26.4418	4.47969	4.43473	6.04209	8.51017	0.965447	3.02196	64.9728	76.713	20.2634	3.63731	1.85346	5.96558	8.16065	0.542669	3.06886	104.615	102.916	76.6342	81.1957	41.7942	98.7337	95.893	56.2091	101.552
151	VI003035AG	India	SA	46.1692	65.7033	23.0509	4.03793	6.51196	5.47335	7.98618	1.56619	3.01778	47.0675	67.6903	15.8619	3.1472	1.32338	5.39684	7.63667	0.402255	2.89245	101.946	103.024	68.8124	77.941	20.3223	98.6021	95.6235	25.6837	95.8469
152	VI003057BG	India	SA	55.9316	72.293	25.2148	4.49036	5.15244	6.27607	8.63019	1.30552	3.52736	57.9943	75.3238	17.221	3.58016	2.808	6.19956	8.28068	0.691157	3.44727	103.688	104.192	68.297	79.7298	54.4984	98.7809	95.9501	52.941	97.7295
158	VI003135B-BL	India	SA	44.8387	60.1636	18.6331	3.66156	5.14643	5.41675	7.74175	0.749067	2.33417	46.8358	NA	11.6159	2.56217	0	NA	NA	0	NA	104.454	NA	62.3401	69.9748	0	NA	NA	0	NA
159	VI003159AG	India	SA	51.3978	69.3829	19.5569	4.11606	6.73619	5.34152	8.22196	1.30916	2.9129	NA	NA	12.6468	3.21378	0	NA	NA	0	NA	NA	NA	64.6664	78.0789	0	NA	NA	0	NA
163	VI003187BG	India	SA	48.3945	64.0059	20.7346	3.96926	4.32998	6.23414	8.2322	1.22834	3.91912	51.6767	67.4927	15.4418	3.18777	3.64675	6.15763	7.88269	0.785901	3.92286	106.782	105.448	74.4736	80.3114	84.2211	98.7727	95.7543	63.9805	100.095
167	VI003235AG	India	SA	60.8991	84.8849	26.8624	3.83766	0.906313	5.24161	7.20725	0.162719	3.57982	NA	NA	16.5219	2.66476	0	NA	NA	0	NA	NA	NA	61.5056	69.4372	0	NA	NA	0	NA
168	VI003242AG	India	SA	42.2736	58.9988	20.9478	3.77875	4.99397	5.50654	7.52597	1.28247	3.36428	44.3364	61.1706	14.3274	2.95863	2.2485	5.43003	7.17646	0.553615	3.16674	104.88	103.681	68.3959	78.2966	45.0243	98.6105	95.3559	43.168	94.1282
169	VI003251A-BL	India	SA	45.3598	66.6053	21.4508	3.5503	8.60022	5.3518	8.47901	1.57806	2.87589	47.331	69.2857	14.9155	2.71341	2.85532	5.27529	8.1295	0.579732	2.89214	104.346	104.024	69.5335	76.4276	33.2005	98.5704	95.8779	36.7371	100.565
175	VI003332AG	India	SA	48.8818	62.2216	28.0229	4.90022	4.20283	5.72194	7.72476	1.17262	3.38819	52.6519	64.4532	22.0499	4.03933	2.01165	5.64543	7.37524	0.475597	3.33841	107.713	103.587	78.6852	82.4315	47.8642	98.6628	95.4754	40.5583	98.531
177	VI003364AG	India	SA	44.4448	59.7006	18.3197	3.42667	4.55266	5.78091	7.13833	0.981815	4.0452	46.7296	62.4528	12.6782	2.52832	1.83525	5.7044	6.78882	0.498258	3.92781	105.141	104.61	69.2053	73.7836	40.3115	98.6765	95.1038	50.7487	97.0981
181	VI003413BG	India	SA	46.8533	66.0998	25.8584	4.831	5.62186	5.93544	8.69083	1.09269	2.7496	48.4231	68.8007	20.2433	3.98847	2.70399	5.85893	8.34131	0.595588	2.65002	103.351	104.086	78.2852	82.56	48.0977	98.7109	95.9784	54.5065	96.3784
191	VI003517BG	India	SA	58.4391	77.7304	27.8551	4.00176	1.96635	5.94038	8.85813	0.549036	3.2167	59.4752	80.0091	19.5736	2.82163	0.490843	5.86387	8.50862	0.186483	3.07706	101.773	102.932	70.2692	70.5097	24.9621	98.712	96.0543	33.9656	95.6588
196	VI003560BG	India	SA	60.371	78.5395	24.8811	4.81707	1.56456	5.72096	8.02441	0.392245	3.04444	62.7659	81.53	17.4643	4.0629	0.685596	5.64445	7.6749	0.210637	2.97509	103.967	103.808	70.1911	84.3438	43.8203	98.6626	95.6444	53.7005	97.7223
197	VI003563A-BR	India	SA	44.8182	63.9486	20.3233	3.52891	5.3058	6.23716	9.14424	1.22271	3.09956	46.2696	66.8015	13.1341	2.6022	1.50644	6.16065	8.79473	0.421534	2.94269	103.238	104.461	64.6256	73.7396	28.3924	98.7733	96.1778	34.4752	94.939
199	VI003602AG	India	SA	77.2416	96.3989	26.8106	4.83101	0.605181	4.92465	7.32155	0.122456	3.24543	NA	NA	19.6601	3.96285	0	NA	NA	0	NA	NA	NA	73.3297	82.0294	0	NA	NA	0	NA
200	VI003642AG	India	SA	67.429	80.6009	32.0282	5.4308	1.59672	5.80319	7.72513	0.39104	2.96818	70.0758	NA	24.5786	4.57189	0	NA	NA	0	NA	103.925	NA	76.7406	84.1844	0	NA	NA	0	NA
203	VI003664AG	India	SA	57.4147	76.4156	26.1463	4.69815	2.385	6.65724	8.92572	0.729559	3.8386	56.662	77.3656	18.8245	3.86711	1.42695	6.58073	8.57621	0.407832	3.71883	98.689	101.243	71.9967	82.3114	59.83	98.8507	96.0842	55.9012	96.8799
204	VI003678BG	India	SA	NA	NA	23.2792	5.07258	0	NA	NA	0	NA	NA	NA	16.7947	4.26056	0	NA	NA	0	NA	NA	NA	72.1449	83.9918	NA	NA	NA	NA	NA
210	VI003734B-BR	India	SA	NA	NA	30.6332	5.40663	0	NA	NA	0	NA	NA	NA	24.0013	4.49505	0	NA	NA	0	NA	NA	NA	78.3507	83.1396	NA	NA	NA	NA	NA
212	VI003744AG	India	SA	NA	NA	27.1025	5.49178	0	NA	NA	0	NA	NA	NA	21.3827	4.64563	0	NA	NA	0	NA	NA	NA	78.8955	84.5925	NA	NA	NA	NA	NA
215	VI003785BG	India	SA	41.0169	57.0864	21.1684	3.74735	4.68048	6.4995	8.90082	1.17511	2.69065	43.3391	60.1194	14.8663	2.84427	2.433	6.42299	8.55131	0.545609	2.61681	105.662	105.313	70.2285	75.9009	51.9817	98.8228	96.0733	46.4305	97.2558
216	VI003795AG	India	SA	52.199	73.6455	21.587	4.14622	1.8315	5.41105	7.09293	0.314303	4.18239	56.0663	78.3551	15.5468	3.20407	1.52034	5.33454	6.74342	0.0905149	4.05518	107.409	106.395	72.0191	77.2769	83.0105	98.586	95.0724	28.7986	96.9584
217	VI003801BG	India	SA	46.8504	62.1355	21.8378	4.22269	3.55098	7.84122	10.1794	1.24334	4.14141	47.0658	63.8088	15.2422	3.35314	2.31234	7.76471	9.8299	0.842148	3.978	100.46	102.693	69.7972	79.4077	65.1184	99.0242	96.5665	67.7327	96.0544
218	VI003882A-BLM	Afghanistan	SWA	41.1411	56.2116	18.2356	3.81223	4.89443	4.62271	5.64732	0.993159	2.94561	42.2539	58.6101	11.6169	2.97812	1.83731	4.5462	5.29781	0.348462	2.94889	102.705	104.267	63.7048	78.1201	37.5387	98.3449	93.811	35.0863	100.111
219	VI003886B-BR	India	SA	42.5685	61.0189	20.3496	5.10346	1.70335	5.46453	7.0485	0.257288	2.57225	44.3919	63.8488	13.8439	4.21333	0.0578361	5.38802	6.69899	0	2.50591	104.283	104.638	68.0306	82.5584	3.39544	98.5999	95.0413	0	97.4209
224	VI003914AG	India	SA	53.4025	71.7538	28.4545	4.84327	5.74543	5.69263	8.31659	1.44984	3.62482	55.3299	74.3618	21.4567	3.97662	6.39571	5.61612	7.96708	1.46408	3.56894	103.609	103.635	75.4072	82.106	111.318	98.656	95.7974	100.982	98.4583
225	VI003925B-BLM	India	SA	53.7114	76.6503	20.4539	3.64627	2.16314	5.47353	6.81086	0.401767	2.37704	NA	NA	12.2554	2.68324	0	NA	NA	0	NA	NA	NA	59.9172	73.5887	0	NA	NA	0	NA
226	VI003927AG	India	SA	59.6708	73.582	28.4089	5.53356	2.04307	5.87945	8.45828	0.563378	3.10448	63.1156	76.5187	20.6609	4.55284	1.58219	5.80294	8.10877	0.305732	3.03025	105.773	103.991	72.7267	82.2768	77.4416	98.6987	95.8678	54.2677	97.6089
228	VI003942AG	Afghanistan	SWA	51.6165	67.5238	40.1401	6.15233	1.7256	5.90106	9.07174	0.427267	3.22384	NA	NA	30.9753	5.25549	0	NA	NA	0	NA	NA	NA	77.168	85.4229	0	NA	NA	0	NA
231	VI003948B-BR	India	SA	40.3845	59.3825	19.114	3.17851	4.95059	5.08505	7.02595	0.906231	3.34747	41.8328	61.8444	14.1218	2.42069	2.58896	5.00854	6.67644	0.517933	3.34908	103.586	104.146	73.882	76.1581	52.2959	98.4954	95.0254	57.1525	100.048
233	VI003954BG	India	SA	43.7523	65.3416	21.172	4.75065	3.02768	5.30756	7.98443	0.6628	2.37395	47.4747	68.8785	16.003	3.88868	1.00809	5.23104	7.63492	0.139202	2.40476	108.508	105.413	75.5857	81.8556	33.2956	98.5585	95.6226	21.002	101.298
236	VI003959BG	India	SA	53.8747	69.3981	28.3477	4.94807	2.54318	6.57037	8.79248	0.590164	3.04981	56.029	72.2996	20.7338	4.07411	2.67793	6.49386	8.44297	0.685605	3.11217	103.999	104.181	73.1408	82.3373	105.298	98.8355	96.0249	116.172	102.045
237	VI004006A-GM	India	SA	41.3768	63.9563	24.6665	3.72514	8.38358	5.34718	8.5673	1.52407	2.87549	44.169	67.5609	18.5275	2.88568	2.78121	5.27067	8.21779	0.462754	2.85412	106.748	105.636	75.112	77.465	33.1745	98.5691	95.9204	30.3631	99.2571
238	VI004010AG	India	SA	39.4158	59.4112	19.44	3.45962	4.77725	5.70501	7.41885	0.980605	3.28668	40.8851	61.6947	12.8026	2.57665	1.57166	5.6285	7.06934	0.339697	3.07826	103.728	103.844	65.857	74.478	32.8988	98.6589	95.2889	34.6416	93.6585
240	VI004044BG	India	SA	53.6401	69.5461	26.0701	4.08681	4.41562	6.08883	8.86802	1.30358	3.52321	53.8742	71.4818	19.3049	3.19566	4.85214	6.01232	8.51851	1.24107	3.51057	100.436	102.783	74.0499	78.1944	109.886	98.7434	96.0587	95.205	99.6414
244	VI004096AG	India	SA	47.4327	64.8989	25.9455	4.78904	2.24411	5.84619	8.31413	0.580402	3.40145	49.3887	67.2944	19.891	3.95752	1.10345	5.76968	7.96462	0.213611	3.33937	104.124	103.691	76.6644	82.637	49.1711	98.6913	95.7962	36.804	98.175
247	VI004138BG	India	SA	43.1895	60.3689	14.5523	3.64434	4.77853	5.51357	7.73317	1.15016	3.71444	44.706	62.8018	7.44209	2.75098	2.1159	5.43706	7.38366	0.399094	3.5759	103.511	104.03	51.1403	75.4865	44.2792	98.6123	95.4804	34.699	96.2704
250	VI004243B-BR	Turkey	SWA	41.0482	64.1322	22.8372	5.16869	1.50529	5.25483	7.77031	0.348155	2.88203	42.4398	NA	17.0986	4.37851	0	NA	NA	0	NA	103.39	NA	74.872	84.7121	0	NA	NA	0	NA
254	VI004307AG	Afghanistan	SWA	59.2931	78.1136	26.6006	5.5234	0.745553	5.91842	8.23027	0.231935	3.47654	60.3198	80.0997	20.3507	4.69047	0.957866	5.84191	7.88076	0.248411	3.60824	101.731	102.543	76.5049	84.92	128.477	98.7072	95.7533	107.104	103.788
256	VI004347B-BLM	India	SA	NA	NA	24.9901	4.86534	0	NA	NA	0	NA	46.0266	NA	20.2772	4.19295	0	NA	NA	0	NA	NA	NA	81.141	86.1801	NA	NA	NA	NA	NA
258	VI004423AG	Iran	SWA	64.1377	67.2419	26.6738	4.32498	1.30948	5.21572	7.45666	0.364401	2.65891	61.7314	68.8677	17.8758	3.42971	0.921282	5.13921	7.10715	0.205401	2.60037	96.2483	102.418	67.0163	79.2999	70.355	98.5331	95.3128	56.3666	97.7985
259	VI004432B-BR	Iran	SWA	NA	NA	24.9037	5.30765	0	NA	NA	0	NA	NA	NA	19.0377	4.54423	0	NA	NA	0	NA	NA	NA	76.4455	85.6166	NA	NA	NA	NA	NA
262	VI004666AG	Iran	SWA	58.8123	81.3625	28.1051	4.30401	1.70326	5.3055	7.97819	0.375118	2.24967	57.2002	81.797	21.0298	3.40511	2.81203	5.22899	7.62868	0.561668	2.22413	97.259	100.534	74.8257	79.115	165.097	98.5579	95.6192	149.731	98.8646
263	VI004691AG	Iran	SWA	53.244	69.7704	25.8919	4.55516	4.40165	5.28471	8.27156	0.848227	2.99582	52.6978	72.1672	18.7548	3.64803	1.51099	5.2082	7.92204	0.229074	2.94901	98.9742	103.435	72.4351	80.0857	34.3277	98.5522	95.7745	27.0062	98.4376
265	VI004710AG	Iran	SWA	61.9473	76.559	23.4749	4.28447	1.39866	5.48845	7.70192	0.321432	2.92383	60.9198	77.7698	15.7337	3.20438	1.04656	5.41194	7.35241	0.134326	2.89964	98.3413	101.582	67.0235	74.7907	74.8258	98.606	95.462	41.7898	99.1725
266	VI004734AG	Iran	SWA	43.9779	62.262	24.4732	5.15287	5.20467	5.54612	7.39662	1.19241	4.07464	45.3495	64.5177	18.7302	4.25392	2.44914	5.46961	7.04711	0.631629	3.96821	103.119	103.623	76.5338	82.5543	47.0565	98.6205	95.2747	52.9708	97.3882
267	VI004743AG	India	SA	NA	NA	28.7291	4.90396	0	NA	NA	0	NA	NA	NA	22.4605	4.05245	0	NA	NA	0	NA	NA	NA	78.1801	82.6362	NA	NA	NA	NA	NA
269	VI004810BG	India	SA	43.9394	61.5487	18.8974	3.66421	4.97607	5.50879	7.79844	1.00596	3.1715	44.8656	64.0869	12.1411	2.82558	1.47877	5.43228	7.44893	0.335504	3.05972	102.108	104.124	64.2471	77.113	29.7177	98.6111	95.5182	33.3515	96.4757
274	VI004853BG	India	SA	56.4872	76.7322	29.4627	5.30109	1.93615	5.98045	8.13974	0.470219	3.54137	NA	NA	22.5078	4.34038	0	NA	NA	0	NA	NA	NA	76.3944	81.8771	0	NA	NA	0	NA
278	VI004931AG	Pakistan	SA	47.6471	64.3868	25.0849	4.12736	4.77304	5.8569	7.96249	0.950835	2.90262	48.4869	66.8046	18.7207	3.30094	1.82499	5.78039	7.61298	0.378662	2.92338	101.763	103.755	74.6294	79.9771	38.2355	98.6937	95.6105	39.8241	100.715
280	VI004934AG	Pakistan	SA	46.1984	63.572	24.0907	3.5201	6.41728	5.83462	8.35357	1.42451	3.24636	47.9962	65.8481	16.9464	2.53515	3.57073	5.75811	8.00406	0.527243	3.18088	103.891	103.58	70.3442	72.0194	55.6424	98.6887	95.816	37.0122	97.9831
281	VI004937AG	Pakistan	SA	52.4848	67.3852	26.7248	3.97043	4.4773	6.33139	9.26544	1.0108	3.17643	52.9651	69.2963	20.8173	3.05637	2.42549	6.25487	8.91593	0.601711	3.15631	100.915	102.836	77.8952	76.9783	54.173	98.7915	96.2278	59.5283	99.3666
282	VI004942BG	Pakistan	SA	56.8592	75.6058	22.742	3.78509	2.43758	5.50005	8.17987	0.654416	4.65178	60.3277	79.3182	16.2498	2.7585	0.0062944	5.42354	7.83035	0.0828977	4.57882	106.1	104.91	71.4526	72.8782	0.258223	98.6089	95.7272	12.6674	98.4314
283	VI004954BG	Pakistan	SA	43.6733	61.6023	24.3541	4.70433	4.01873	6.33893	7.94809	0.944928	4.18672	45.4721	64.5912	18.2093	3.8897	2.18553	6.26242	7.59858	0.553695	3.90329	104.119	104.852	74.7689	82.6834	54.3834	98.793	95.6026	58.5966	93.2301
284	VI004956AG	Pakistan	SA	54.5976	70.1633	25.5712	4.75164	1.91376	6.00047	8.56781	0.533728	2.94981	59.1261	74.4717	19.2936	3.89848	0.126014	5.92396	8.2183	0.146619	2.99397	108.294	106.14	75.4506	82.045	6.58461	98.7249	95.9207	27.4707	101.497
286	VI004958BG	Pakistan	SA	46.9487	64.2015	24.7881	3.80691	2.28917	6.63084	8.4096	0.738166	4.07165	NA	NA	17.5802	2.80351	0	NA	NA	0	NA	NA	NA	70.9222	73.6426	0	NA	NA	0	NA
287	VI004965BG	Pakistan	SA	45.3754	61.2692	22.5241	4.04153	5.27424	5.41589	8.09011	1.10215	2.85626	47.7733	64.5157	15.7605	3.13528	2.60638	5.33938	7.7406	0.551309	2.58605	105.285	105.299	69.9717	77.5765	49.4172	98.5873	95.6798	50.0214	90.5398
290	VI004973B-BLM	India	SA	48.7213	64.9438	23.5963	4.2364	6.48815	6.04156	8.77156	1.42871	3.07303	49.8914	67.5051	17.0879	3.43622	6.57758	5.96505	8.42205	1.32719	3.08631	102.402	103.944	72.418	81.1117	101.378	98.7336	96.0154	92.8942	100.432
291	VI005022BG	India	SA	NA	NA	21.4156	4.11685	0	NA	NA	0	NA	NA	NA	14.0946	3.15371	0	NA	NA	0	NA	NA	NA	65.815	76.6049	NA	NA	NA	NA	NA
294	VI005041AG	Unknown	UK	47.2786	66.4018	19.5837	3.29377	7.11918	5.19349	6.96043	1.26895	3.2715	50.2843	69.5405	13.3444	2.51298	2.68891	5.11698	6.61092	0.492172	3.23981	106.357	104.727	68.14	76.2951	37.7699	98.5268	94.9786	38.7856	99.0313
296	VI014178BG	Kenya	AFR	NA	NA	30.7898	5.95916	0	NA	NA	0	NA	74.4151	95.5475	23.7222	5.03167	0	NA	NA	0	NA	NA	NA	77.0458	84.436	NA	NA	NA	NA	NA

## Sheet: Table S5
Table S5 REML analysis for various agronomic traits at the early vegetative stage (30 DAS), late vegetative stage (45 DAS) and reproductive stage.
Plants were grown in soil with 0 (non-saline control) and 75 mM NaCl treatments imposed on 15 DAS.
The significance of random variance components was evaluated using a one-tailed Z-test, and the significance of the salinity treatment (fixed effect) was evaluated using the Wald statistic.
	Traits	Random effects			Fixed effect
		(Variance components)			(Wald statistic)
		Genotypes	Genotypes × Treatment	Error	Salinity Treatment
	Early vegetative stage at 30 DAS (124 genotypes)
	Leaf injury (1–10)	0.38**	0.36*	3.16	1082.95***
	Leaf size (cm2)	1.76***	0.80*	10.3	44.30*
	Leaf chlorophyll concentration (SPAD)	2.10*	0.78**	34	3935***
	Plant height (cm)	2.28***	0.17*	2.4	283.80***
	Shoot dry weight (g plant–1)	0.003***	0.001*	0.019	2.082***
	Leaf water content (mL g–1 dry weight)	0.004**	0.004*	0.038	1.30***
	Late vegetative stage at 45 DAS (292 genotypes)
	Leaf injury (1–10)	0.01 n.s.	0.10*	1.5	1114.10***
	Leaf chlorophyll concentration (SPAD)	4.70***	2.19**	33	11981.00***
	Plant height (cm)	6.82***	0.34***	7	3958.00***
	Shoot fresh weight (g plant–1)	0.07***	0.03***	0.36	163.56***
	Shoot dry weight (g plant–1)	0.004***	0.001***	0.012	9.08***
	Leaf water content (mL g–1 dry weight)	0.03***	0.02***	0.13	10.46***
	Reproductive stage (124 genotypes)
	Time to 50% flowering (days)	78.05***	5.51 n.s.	90	389.00*
	Time to 50% maturity (days)	70.10***	12.03*	68	595.00**
	Plant height (cm)	24.23***	2.88 n.s.	58	9626.00***
	Shoot dry weight (g plant–1)	0.80***	0.05 n.s.	2.39	172.21***
	Pods plant–1	2.07***	1.49***	3.48	376.02***
	Pod length (cm)	0.45***	9.90 × 10–8 n.s.	0.5	0.70 n.s.
	Seeds pod–1	0.98***	3.9 × 10–7 n.s.	2.8	14.80*
	Seed yield (g plant–1)	0.14***	0.07***	0.25	24.38***
	100-seed weight (g)	1.05***	0.04 n.s.	0.45	0.49 n.s.
	*, **, *** indicate significance at P < 0.05, P < 0.01 and P < 0.001, respectively; n.s., non-significant

## Sheet: Table S6
Table S6 Minimum, maximum, mean, standard deviation (SD) and broad-sense heritability for all traits at the early vegetative stage (30 DAS),
late vegetative stage (45 DAS) and reproductive stage under control and salinity treatments.
	Traits	Treatments	Minimum		Maximum	Mean	SD	Heritability (H2, %)
	Early vegetative stage at 30 DAS (124 genotypes)
	Leaf injury (1-10)	Control	1		3.3	1.9	0.44	15
		Salinity	3		6.7	4.4	0.75	41
	Leaf size (cm2)	Control	4.3		9.9	6.7	1.22	5
		Salinity	3.4		9.5	6.2	1.22	24
	SPAD	Control	33.8		38.7	36.2	0.91	3
		Salinity	28.9		34.7	31.9	0.95	18
	Plant height (cm)	Control	6.2		14.1	8.8	1.51	59
		Salinity	5.2		12.7	7.8	1.45	46
	Shoot dry weight (g plant–1)	Control	0.2		0.5	0.3	0.06	24
		Salinity	0.1		0.4	0.2	0.05	21
	Leaf water content (mL g–1 dry weight)	Control	0.3		0.5	0.4	0.06	7
		Salinity	0.3		0.7	0.5	0.07	27
	Late vegetative stage at 45 DAS (292 genotypes)
	Leaf injury (1-10)	Control	1		1.2	1	0.04	0
		Salinity	2.3		3.4	2.6	0.2	16
	SPAD	Control	38.4		51.3	44.1	1.83	19
		Salinity	33.3		47.5	39.4	1.99	28
	Plant height (cm)	Control	8.8		24.4	16.6	2.6	58
		Salinity	6.2		22.3	13.9	2.52	57
	Shoot fresh weight (g plant–1)	Control	1.2		2.8	1.9	0.26	16
		Salinity	0.8		2.4	1.4	0.27	27
	Shoot dry weight (g plant–1)	Control	0.2		0.6	0.4	0.06	33
		Salinity	0.1		0.4	0.2	0.06	36
	Leaf water content (mL g–1 dry weight)	Control	0.8		1.6	1.1	0.15	21
		Salinity	0.8		1.9	1.3	0.19	40
	Reproductive stage (124 genotypes)
	Time to 50% flowering (days)	Control	37.9	77.2		49.8	7.89	65
		Salinity	39.4	74.4		54	7.56	55
	Time to 50% maturity (days)	Control	56.2	96.4		67.4	8.02	66
		Salinity	58.6	95.6		72	7.23	51
	Plant height (cm)	Control	14.6	43		24.5	4.58	50
		Salinity	7.4	36.7		17.9	4.41	34
	Shoot dry weight (g plant–1)	Control	3.2	6.4		4.4	0.76	43
		Salinity	2.3	5.6		3.5	0.79	44
	Pods plant–1	Control	0	8.6		3.7	2.1	72
		Salinity	0	6.6		1.7	1.41	50
	Pod length (cm)	Control	4.6	7.8		5.9	0.58	73
		Salinity	4.6	7.8		5.8	0.6	69
	Seeds pod–1	Control	5.7	10.2		8.1	0.74	49
		Salinity	5.3	9.8		7.8	0.76	39
	Seed yield (g plant–1)	Control	0	1.9		0.9	0.48	66
		Salinity	0	1.5		0.4	0.37	51
	100-seed weight (g)	Control	2.3	6.9		3.5	0.97	84
		Salinity	2.2	6.8		3.5	1.03	83

## Sheet: Table S7
Table S7 Analysis of variance (ANOVA) of salinity tolerance index for various traits at the early vegetative stage (30 DAS)),
late vegetative stage (45 DAS) and reproductive stage based on the geographical origin of the mungbean mini-core genotypes
	Traits	Degrees of freedom	F-value	P-value
	Early vegetative stage at 30 DAS (124 genotypes)
	V30_STI.Leaf injury	8	0.72	0.67
	V30_STI.Leaf size	8	0.55	0.81
	V30_STI.SPAD	8	0.59	0.78
	V30_STI.Plant height	8	0.69	0.7
	V30_STI.Shoot dry weight	8	1.81	0.08
	V30_STI.Leaf water content	8	0.77	0.62
	Late vegetative stage at 45 DAS (292 genotypes)
	V45_STI.Leaf injury	10	1.86	0.05
	V45_STI.SPAD	10	0.68	0.74
	V45_STI.Plant height	10	2.11	0.05
	V45_STI.Shoot fresh weight	10	2.51	0.05
	V45_STI.Shoot dry weight	10	3.34	0.003
	V45_STI.Leaf water content	10	2.07	0.06
	Reproductive stage (124 genotypes)
	STI.Time to flowering	6	2.1	0.05
	STI.Time to maturity	6	1.03	0.42
	M_ STI.Plant height	8	0.72	0.68
	M_ STI.Shoot dry weight	8	0.98	0.45
	STI.No of pods/plant	6	1.26	0.28
	STI.Pod length	6	2.77	0.01
	STI.No of seeds/pod	6	2.03	0.06
	STI.Seed yield	6	2.38	0.02
	STI.Seed weight	6	1.54	0.16

## Sheet: Table S8
Table S8 Repeated measures ANOVA of salinity tolerance index of plant height and shoot dry weight at the early vegetative stage (30 DAS) and reproductive stage
	Traits	Source	Df	F-value
	STI.Plant height	Genotype	123	1.24 n.s.
		Stage	1	157.41***
		Genotype × Stage	123	1.18 n.s.
	STI.Shoot dry weight	Genotype	123	1.25 n.s.
		Stage	1	0.13 n.s.
		Genotype × Stage	123	0.40 n.s.
	*, **, *** indicate significance at P < 0.05, P < 0.01 and P < 0.001, respectively; n.s., non-significant

## Sheet: Table S9
Table S9 List of top 30 tolerant genotypes based on reduction of shoot dry weight at early vegetative and late vegetative stage, and seed yield reduction at reproductive stage
AFR: Africa; EA: East Asia; EUR: Europe; MA: Central America; NAM: North America; OP: Oceania and the Pacific; SA: South Asia; SAM: South America; SEA: South East Asia; SWA: South West Asia; UK: unknown.
	Early vegetative stage							Late vegetative stage							Reproductive stage
	Entry number	Entry name	Country	Geographical origin	V30_STI.Shoot dry weight			Entry number	Entry name	Country	Geographical origin	V45_STI.Shoot dry weight			Entry number	Entry name	Country	Geographical origin	STI.Seed yield
	135	VI002672AG	Thailand	SEA	89.68			175	VI003332AG	India	SA	79.9			262	VI004666AG	Iran	SWA	149.73
	15	VI000319AG	Pakistan	SA	81.01			123	VI002456AG	Korea, Republic of	EA	79.49			236	VI003959BG	India	SA	116.17
	121	VI002432AG	Thailand	SEA	80.73			224	VI003914AG	India	SA	79.14			32	VI000732AG	India	SA	113.05
	244	VI004096AG	India	SA	79.38			46	VI001023BG	India	SA	78.91			132	VI002611AG	Thailand	SEA	112.62
	168	VI003242AG	India	SA	78.92			168	VI003242AG	India	SA	78.55			55	VI001244AG	Philippines	SEA	108.09
	278	VI004931AG	Pakistan	SA	78.9			220	VI003886BY	India	SA	78.53			254	VI004307AG	Afghanistan	SWA	107.1
	210	VI003734B-BR	India	SA	78.89			108	VI002063BG	United States of America	NAM	78.33			224	VI003914AG	India	SA	100.98
	225	VI003925B-BLM	India	SA	78.8			6	VI000175BY	India	SA	78			18	VI000470AG	Pakistan	SA	98.66
	35	VI000749AG	India	SA	78.14			266	VI004734AG	Iran	SWA	77.59			240	VI004044BG	India	SA	95.21
	112	VI002176BG	India	SA	78			7	VI000188A-BLM	Pakistan	SA	77.57			290	VI004973B-BLM	India	SA	92.89
	282	VI004942BG	Pakistan	SA	77.96			132	VI002611AG	Thailand	SEA	77.06			135	VI002672AG	Thailand	SEA	91.62
	136	VI002739AG	Iran	SWA	77.61			4	VI000164BG	Afghanistan	SWA	76.99			136	VI002739AG	Iran	SWA	85.57
	123	VI002456AG	Korea, Republic of	EA	77.54			14	VI000317BG	Pakistan	SA	76.88			16	VI000380AG	Philippines	SEA	84.15
	290	VI004973B-BLM	India	SA	77.42			265	VI004710AG	Iran	SWA	76.51			99	VI001806AG	Pakistan	SA	82.64
	18	VI000470AG	Pakistan	SA	77.34			170	VI003251A-BLM	India	SA	76.13			20	VI000537BG	India	SA	78.5
	55	VI001244AG	Philippines	SEA	77.32			55	VI001244AG	Philippines	SEA	76.04			52	VI001191BG	Philippines	SEA	75.05
	45	VI000981BG	Philippines	SEA	77.04			268	VI004789BG	India	SA	75.95			121	VI002432AG	Thailand	SEA	71.46
	181	VI003413BG	India	SA	76.95			92	VI001692AG	India	SA	75.65			66	VI001412AG	India	SA	70.15
	212	VI003744AG	India	SA	76.67			5	VI000170B-BR	Afghanistan	SWA	75.08			33	VI000735BG	India	SA	68.03
	101	VI001820BG	France	EUR	76.62			56	VI001268BG	India	SA	75.02			6	VI000175BY	India	SA	68.02
	196	VI003560BG	India	SA	76.38			104	VI001993BG	Korea, Republic of	EA	74.94			45	VI000981BG	Philippines	SEA	68.01
	217	VI003801BG	India	SA	76.34			33	VI000735BG	India	SA	74.87			217	VI003801BG	India	SA	67.73
	175	VI003332AG	India	SA	76.21			172	VI003255AG	India	SA	74.55			79	VI001548AG	India	SA	65.25
	296	VI014178BG	Kenya	AFR	76.19			47	VI001066BG	Australia	OP	74.5			163	VI003187BG	India	SA	63.98
	236	VI003959BG	India	SA	75.95			54	VI001221AG	Philippines	SEA	74.49			35	VI000749AG	India	SA	61.82
	159	VI003159AG	India	SA	75.76			274	VI004853BG	India	SA	74.49			109	VI002173AG	India	SA	60.21
	240	VI004044BG	India	SA	75.65			186	VI003470BG	India	SA	74.43			281	VI004937AG	Pakistan	SA	59.53
	132	VI002611AG	Thailand	SEA	75.58			51	VI001162AG	Australia	OP	74.4			283	VI004954BG	Pakistan	SA	58.6
	67	VI001419BG	India	SA	74.71			30	VI000680AG	United States of America	NAM	74.11			28	VI000618AG	India	SA	57.35
	254	VI004307AG	Afghanistan	SWA	74.46			77	VI001535BG	India	SA	73.97			231	VI003948B-BR	India	SA	57.15

[truncated: 5 more sheets: Table S10, Table S11, Table S12, Table S13, Table S14]
